# Supplementary material for: The Smallest Known Genomes of Multicellular and Toxic Cyanobacteria: Comparison, Minimal Gene Sets for Linked Traits and the Evolutionary Implications
Source: PLoS One. 2010 Feb 16;5(2):e9235. doi: 10.1371/journal.pone.0009235 (PMC2821919; doi:10.1371/journal.pone.0009235)
Supplement: Table S1 — List of the unique CDS of CS-505 and D9 and their classification into the different COG categories. (0.17 MB XLS) [file pone.0009235.s008.xls]

## Sheet: CS-505 and D9 Unique CDS
COG classification of C. raciborskii CS-505 unique CDS
Gene id	Name	Locus tag	Product / Description	COG
20915	NA	CRC_01407	Orn/Lys/Arg decarboxylase	Amino acid transport and metabolism
19911	NA	CRC_00468	Thiamine pyrophosphate-requiring enzyme	Amino acid transport and metabolism
20165	NA	CRC_00710	Amino acid permease family protein	Amino acid transport and metabolism
20524	NA	CRC_01038	Aminotransferase, class I and II	Amino acid transport and metabolism
20236	NA	CRC_00768	Alcohol dehydrogenase GroES domain protein; EC=1.1.1.103;	Amino acid transport and metabolism
20757	NA	CRC_01252	hypothetical protein	Amino acid transport and metabolism
19907	NA	CRC_00464	Glycogen debranching enzyme GlgX	Carbohydrate transport and metabolism
20080	NA	CRC_00625	extracellular solute-binding protein, family 1	Carbohydrate transport and metabolism
22779	NA	CRC_03063	Dihydroxyacetone kinase, L subunit; EC=2.7.1.29	Carbohydrate transport and metabolism
22780	NA	CRC_03064	Dihydroxyacetone kinase, DhaK subunit (EC 2.7.1.29)	Carbohydrate transport and metabolism
21981	NA	CRC_02328	hypothetical protein	Cell cycle control, mitosis and meiosis
21983	NA	CRC_02329	hypothetical protein	Cell cycle control, mitosis and meiosis
21988	NA	CRC_02332	hypothetical protein	Cell cycle control, mitosis and meiosis
21990	NA	CRC_02333	hypothetical protein	Cell cycle control, mitosis and meiosis
21939	NA	CRC_02313	hypothetical protein	Cell cycle control, mitosis and meiosis
23171	NA	CRC_03327	CobQ/CobB/MinD/ParA nucleotide binding protein	Cell cycle control, mitosis and meiosis
23019	NA	CRC_03240	Slr2127 protein	Cell cycle control, mitosis and meiosis
21847	NA	CRC_02239	hypothetical protein	Cell cycle control, mitosis and meiosis
22602	NA	CRC_02911	Putative flagellin modification protein, PseA	Cell cycle control, mitosis and meiosis]
22240	NA	CRC_02575	hypothetical protein	Cell motility
22863	NA	CRC_03144	YcfA-like protein	Cell motility
19613	NA	CRC_00195	conserved hypothetical protein	Cell motility
23219	NA	CRC_03362	NAD dependent epimerase/dehydratase	Cell wall/membrane biogenesis
23217	NA	CRC_03360	Capsular polysaccharide biosynthesis protein	Cell wall/membrane biogenesis
22606	NA	CRC_02915	Capsular polysaccharide biosynthesis protein	Cell wall/membrane biogenesis
21626	NA	CRC_02043	Oxidoreductase (hgdA)	Cell wall/membrane biogenesis
23197	NA	CRC_03343	NAD-dependent epimerase/dehydratase	Cell wall/membrane biogenesis
23304	NA	CRC_03432	3-beta hydroxysteroid dehydrogenase/isomerase	Cell wall/membrane biogenesis
20633	NA	CRC_01142	NAD-dependent epimerase/dehydratase	Cell wall/membrane biogenesis
19668	NA	CRC_00247	Glycosyl transferase	Cell wall/membrane biogenesis
22125	NA	CRC_02463	Pleiotropic regulatory protein [degT] (fragment)	Cell wall/membrane biogenesis
22124	NA	CRC_02462	Pleiotropic regulatory protein [degT] (fragment)	Cell wall/membrane biogenesis
23223	NA	CRC_03366	Glycosyl transferase, group 1	Cell wall/membrane biogenesis
23220	NA	CRC_03363	Glycosyl transferase family 2	Cell wall/membrane biogenesis
23218	NA	CRC_03361	Glycosyl transferase, family 4	Cell wall/membrane biogenesis
23207	NA	CRC_03350	Glycosyl transferase, family 2	Cell wall/membrane biogenesis
23234	NA	CRC_03376	Glycosyl transferase, group 1	Cell wall/membrane biogenesis
23231	NA	CRC_03373	Glycosyl transferase, group 1	Cell wall/membrane biogenesis
20378	NA	CRC_00907	hypothetical protein	Cell wall/membrane biogenesis
22598	NA	CRC_02907	Polysaccharide biosynthesis protein	Cell wall/membrane biogenesis
22604	NA	CRC_02913	Acylneuraminate cytidylyltransferase	Cell wall/membrane biogenesis
23243	NA	CRC_03385	hypothetical protein	Cell wall/membrane biogenesis
21623	NA	CRC_02040	Glycosyl transferase, group 1 (heterocyst glycolipid formation protein, HglT)	Cell wall/membrane biogenesis
21624	NA	CRC_02041	Glycosyl transferase, family 2	Cell wall/membrane biogenesis
23200	NA	CRC_03346	Glycosyl transferase family 2	Cell wall/membrane biogenesis
23195	NA	CRC_03341	Polysaccharide biosynthesis protein	Cell wall/membrane biogenesis
20658	NA	CRC_01167	Glycosyl transferase group 1	Cell wall/membrane biogenesis
20657	NA	CRC_01166	ABC-2	Cell wall/membrane biogenesis
19562	NA	CRC_00149	Glycosyl transferase, family 39	Cell wall/membrane biogenesis
22726	NA	CRC_03028	Glycosyl transferase, family 2	Cell wall/membrane biogenesis
22727	NA	CRC_03029	Glycosyl transferase, family 2	Cell wall/membrane biogenesis
22729	NA	CRC_03031	UDP-galactopyranose mutase	Cell wall/membrane biogenesis
23369	NA	CRC_03496	UDP-N-acetylenolpyruvoylglucosamine reductase	Cell wall/membrane biogenesis
22831	NA	CRC_03115	Glycosyl transferase, group 1	Cell wall/membrane biogenesis
20764	NA	CRC_01259	conserved hypothetical protein	Cell wall/membrane biogenesis
22683	NA	CRC_02989	3-beta hydroxysteroid dehydrogenase/isomerase	Cell wall/membrane biogenesis, Carbohydrate transport and metabolism
20625	NA	CRC_01134	Putative glycosyltransferase	Cell wall/membrane biogenesis]
22730	NA	CRC_03032	Putative glycosyltransferase	Cell wall/membrane biogenesis]
23199	NA	CRC_03345	Methyltransferase type 11	Coenzyme transport and metabolism
20127	NA	CRC_00672	Oxygen-independent coproporphyrinogen III oxidase HemN	Coenzyme transport and metabolism
21317	NA	CRC_01761	4Fe-4S ferredoxin, iron-sulfur binding	Energy production and conversion
21319	NA	CRC_01763	PatB (Transcriptional regulator)	Energy production and conversion
22572	nifE	CRC_02884	Nitrogenase MoFe cofactor biosynthesis protein NifE	Energy production and conversion
22571	nifN	CRC_02883	Nitrogenase molybdenum-iron cofactor biosynthesis protein	Energy production and conversion
22570	nifX	CRC_02882	Dinitrogenase iron-molybdenum cofactor biosynthesis	Energy production and conversion
22567	nifW	CRC_02879	Nitrogen fixation protein NifW	Energy production and conversion
19934	NA	CRC_00486	FAD-dependent pyridine nucleotide-disulphide oxidoreductase	Energy production and conversion
21921	NA	CRC_02298	FAD-dependent pyridine nucleotide-disulphide oxidoreductase	Energy production and conversion
22677	NA	CRC_02983	Autonomous glycyl radical cofactor	Energy production and conversion
22579	nifB	CRC_02891	Nitrogenase cofactor biosynthesis protein NifB	Energy production and conversion
22578	NA	CRC_02890	Ferredoxin-like protein in nif region, fdxN	Energy production and conversion
22576	nifU	CRC_02888	Fe-S cluster assembly protein NifU	Energy production and conversion
22574	nifD	CRC_02886	Nitrogenase molybdenum-iron protein alpha chain	Energy production and conversion
22573	nifK	CRC_02885	Nitrogenase molybdenum-iron protein beta chain	Energy production and conversion
21650	NA	CRC_02067	conserved hypothetical protein	Energy production and conversion
21651	nifT	CRC_02068	NifT/FixU	Energy production and conversion
21652	nifZ	CRC_02069	NifZ	Energy production and conversion
21682	NA	CRC_02099	ferredoxin	Energy production and conversion
19851	NA	CRC_00408	Rubrerythrin	Energy production and conversion
20586	NA	CRC_01098	Magnesium-protoporphyrin IX monomethyl ester anaerobic oxidativecyclase	Energy production and conversion
22418	NA	CRC_02736	[NiFe] uptake hydrogenase small subunit	Energy production and conversion
20084	NA	CRC_00629	Flavin reductase-like, FMN-binding	Energy production and conversion
19436	NA	CRC_00024	Glycerophosphoryl diester phosphodiesterase	Energy production and conversion
20535	NA	CRC_01049	Peptidase M52, hydrogen uptake protein	Energy production and conversion
21138	NA	CRC_01598	hypothetical protein	Function unknown
22599	NA	CRC_02908	N-acetylglucosaminyl-phosphatidylinositol de-N-acetylase family protein	Function unknown
23244	NA	CRC_03386	HEPN domain protein	Function unknown
19905	NA	CRC_00462	Protein of unknown function DUF1211	Function unknown
22862	NA	CRC_03143	Protein of unknown function UPF0150	Function unknown
22873	NA	CRC_03154	Protein of unknown function DUF433	Function unknown
20164	NA	CRC_00709	Protein of unknown function DUF453	Function unknown
23194	NA	CRC_03340	hypothetical protein	Function unknown
20627	NA	CRC_01136	GtrA family protein	Function unknown
20619	NA	CRC_01131	Putative MbtH-like protein	Function unknown
21417	NA	CRC_01852	Integral membrane protein DUF112 family	Function unknown
19426	NA	CRC_00014	YCII-related	Function unknown
19487	NA	CRC_00075	Protein of unknown function UPF0175	Function unknown
19922	NA	CRC_00475	Protein of unknown function DUF433	Function unknown
21977	NA	CRC_02326	Putative uncharacterized protein	Function unknown
21171	NA	CRC_01630	Putative prophage protein (Ps3)	Function unknown
21367	NA	CRC_01811	Putative plasmid protein	General function prediction only
20933	NA	CRC_01423	Rhomboid-like protein	General function prediction only
20692	NA	CRC_01191	Alpha/beta hydrolase fold	General function prediction only
22253	NA	CRC_02587	NUDIX hydrolase	General function prediction only
22103	NA	CRC_02441	Major facilitator superfamily MFS_1	General function prediction only
22640	NA	CRC_02948	Nucleotidyltransferase	General function prediction only
20196	NA	CRC_00739	hypothetical protein	General function prediction only
20198	NA	CRC_00741	PilT protein, N-terminal	General function prediction only
21501	NA	CRC_01929	von Willebrand factor, type A	General function prediction only
22532	NA	CRC_02847	CRISPR-associated helicase	General function prediction only
22596	NA	CRC_02905	hypothetical protein	General function prediction only
23245	NA	CRC_03387	Nucleotidyltransferase family protein	General function prediction only
22310	NA	CRC_02642	DEAD/DEAH box helicase domain protein	General function prediction only
20904	NA	CRC_01397	Major facilitator superfamily MFS_1	General function prediction only
21369	NA	CRC_01813	hypothetical protein	General function prediction only
19912	NA	CRC_00469	ThiJ/PfpI domain-containing protein	General function prediction only
19861	NA	CRC_00418	Peptidase M16-like	General function prediction only
19909	NA	CRC_00466	Ankyrin	General function prediction only
19908	NA	CRC_00465	ThiJ/PfpI domain protein	General function prediction only
22865	NA	CRC_03146	hypothetical protein	General function prediction only
21195	NA	CRC_01652	hypothetical protein	General function prediction only
21185	NA	CRC_01642	hypothetical protein	General function prediction only
23023	NA	CRC_03244	PilT-type plasmid stability protein	General function prediction only
20971	NA	CRC_01455	hypothetical protein	General function prediction only
20972	NA	CRC_01456	hypothetical protein	General function prediction only
20786	NA	CRC_01279	conserved hypothetical protein	General function prediction only
21266	NA	CRC_01714	Aminohydrolase (CyrH)	General function prediction only
22464	NA	CRC_02781	Endonuclease/exonuclease/phosphatase	General function prediction only
20003	NA	CRC_00548	Sucrose-phosphate phosphatase	General function prediction only
21002	NA	CRC_01472	TPR repeat	General function prediction only
21477	NA	CRC_01908	hypothetical protein	General function prediction only
22798	NA	CRC_03082	conserved hypothetical protein	General function prediction only
23022	NA	CRC_03243	PilT protein domain protein	General function prediction only
21175	NA	CRC_01634	hypothetical protein	General function prediction only
22071	NA	CRC_02409	hypothetical protein	Inorganic ion transport and metabolism
22062	NA	CRC_02402	Twin-arginine translocation pathway signal	Inorganic ion transport and metabolism
22653	NA	CRC_02961	Alkaline phosphatase	Inorganic ion transport and metabolism
21883	NA	CRC_02260	TrkA-N (Fragment)	Inorganic ion transport and metabolism
19902	NA	CRC_00459	Rhodanese-like	Inorganic ion transport and metabolism
20635	NA	CRC_01144	ABC transporter-like	Inorganic ion transport and metabolism
20803	NA	CRC_01296	Alkaline phosphatase	Inorganic ion transport and metabolism
21220	NA	CRC_01668	hypothetical protein	Inorganic ion transport and metabolism
22621	NA	CRC_02929	RecF/RecN/SMC family protein	Inorganic ion transport and metabolism
19554	NA	CRC_00142	Sulfate transporter family protein	Inorganic ion transport and metabolism
19431	NA	CRC_00019	hypothetical protein	Inorganic ion transport and metabolism
20961	NA	CRC_01450	Adenylyl-sulfate kinase (EC 2.7.1.25)	Inorganic ion transport and metabolism
22796	NA	CRC_03080	Nitrogenase-associated protein	Inorganic ion transport and metabolism
21366	NA	CRC_01810	ABC transporter-like (EC 3.6.3.25)	Inorganic ion transport and metabolism, Coenzyme transport and metabolism
22189	NA	CRC_02527	6-phosphogluconate dehydrogenase, NAD-binding	Lipid transport and metabolism
21821	NA	CRC_02218	Sterol desaturase-related protein	Lipid transport and metabolism
21040	NA	CRC_01502	hypothetical protein	Lipid transport and metabolism
20926	NA	CRC_01418	5'-nucleotidase	Nucleotide transport and metabolism
21274	NA	CRC_01718	Putative uracil ring formation (CyrG)	Nucleotide transport and metabolism
19998	NA	CRC_00543	Bifunctional purine biosynthesis protein purH	Nucleotide transport and metabolism
23334	NA	CRC_03462	Amidohydrolase	Nucleotide transport and metabolism
21884	NA	CRC_02261	TrkA-N (Fragment)	Posttranslational modification, protein turnover, chaperones
20431	NA	CRC_00958	DSBA oxidoreductase precursor	Posttranslational modification, protein turnover, chaperones
21559	NA	CRC_01987	Peptidase S51, dipeptidase E	Posttranslational modification, protein turnover, chaperones
23286	NA	CRC_03418	hypothetical protein	Posttranslational modification, protein turnover, chaperones
21889	NA	CRC_02266	hypothetical protein	Posttranslational modification, protein turnover, chaperones
22374	NA	CRC_02693	Peptidase S8 and S53, subtilisin, kexin, sedolisin	Posttranslational modification, protein turnover, chaperones
20497	NA	CRC_01020	hypothetical protein	Posttranslational modification, protein turnover, chaperones
20617	NA	CRC_01129	Aspartyl/Asparaginyl beta-hydroxylase familiy protein	Posttranslational modification, protein turnover, chaperones
21025	NA	CRC_01487	conserved hypothetical protein	Posttranslational modification, protein turnover, chaperones
23155	NA	CRC_03318	hypothetical protein	Posttranslational modification, protein turnover, chaperones
22758	NA	CRC_03053	hypothetical protein	Posttranslational modification, protein turnover, chaperones
21715	NA	CRC_02124	Peptidase S1 and S6, chymotrypsin/Hap	Posttranslational modification, protein turnover, chaperones
21440	NA	CRC_01875	Type I restriction-modification system methyltransferase subunit	Replication, recombination and repair
21282	NA	CRC_01726	Transposase, IS605 OrfB	Replication, recombination and repair
20954	NA	CRC_01443	Transposase, IS891/IS1136/IS1341	Replication, recombination and repair
19667	NA	CRC_00246	Transposase, IS4	Replication, recombination and repair
22264	NA	CRC_02597	Acyl-carrier-protein S-malonyltransferase (EC 2.3.1.39)	Replication, recombination and repair
22006	NA	CRC_02346	Transposase, IS891/IS1136/IS1341	Replication, recombination and repair
22644	NA	CRC_02952	DNA-methyltransferase (fragment)	Replication, recombination and repair
23233	NA	CRC_03375	Transposase, ISL3 family (Fragment)	Replication, recombination and repair
22529	NA	CRC_02844	Protein of unknown function DUF83	Replication, recombination and repair
19956	NA	CRC_00506	Transposase, ISL3 family (Fragment)	Replication, recombination and repair
19958	NA	CRC_00508	DNA-binding protein	Replication, recombination and repair
22931	NA	CRC_03203	Transposase, ISL3 family	Replication, recombination and repair
22607	NA	CRC_02916	hypothetical protein	Replication, recombination and repair
23129	NA	CRC_03303	Type-1 restriction enzyme R protein	Replication, recombination and repair
23128	NA	CRC_03302	Restriction modification system DNA specificity domain	Replication, recombination and repair
23127	NA	CRC_03301	Type I restriction-modification system protein	Replication, recombination and repair
22309	NA	CRC_02641	UvrD/REP helicase	Replication, recombination and repair
22308	NA	CRC_02640	ATP-dependent helicase	Replication, recombination and repair
21906	NA	CRC_02283	DNA adenine methylase	Replication, recombination and repair
22394	NA	CRC_02713	Putative regulatory protein	Replication, recombination and repair
19574	NA	CRC_00160	Tranposase	Replication, recombination and repair
19585	NA	CRC_00168	Transposase (Fragment)	Replication, recombination and repair
19754	NA	CRC_00322	Transposase	Replication, recombination and repair
21197	NA	CRC_01653	Transposase, IS4	Replication, recombination and repair
21184	NA	CRC_01641	Transposase, ISL3 family	Replication, recombination and repair
23028	NA	CRC_03247	Transposase (Fragment)	Replication, recombination and repair
23026	NA	CRC_03246	Transposase, IS4	Replication, recombination and repair
23021	NA	CRC_03242	hypothetical protein	Replication, recombination and repair
20968	NA	CRC_01454	Transposase	Replication, recombination and repair
20983	NA	CRC_01463	Transposase	Replication, recombination and repair
20973	NA	CRC_01457	hypothetical protein	Replication, recombination and repair
20555	NA	CRC_01067	Transposase (Fragment)	Replication, recombination and repair
20794	NA	CRC_01287	hypothetical protein	Replication, recombination and repair
23183	NA	CRC_03331	Phage integrase	Replication, recombination and repair
21233	NA	CRC_01681	ATPase	Replication, recombination and repair
21834	NA	CRC_02230	Putative restriction enzyme (Fragment)	Replication, recombination and repair
21823	NA	CRC_02220	Transposase IS607 family (Fragment)	Replication, recombination and repair
21420	NA	CRC_01855	Thermonuclease	Replication, recombination and repair
21140	NA	CRC_01600	ATPase-like protein	Replication, recombination and repair
21881	NA	CRC_02258	hypothetical protein	Replication, recombination and repair
21944	NA	CRC_02315	Transposase, IS4	Replication, recombination and repair
22521	NA	CRC_02838	Transposase, ISL3 family	Replication, recombination and repair
19592	NA	CRC_00174	Transposase IS607 family (Fragment)	Replication, recombination and repair
19632	NA	CRC_00213	Transposase, IS891/IS1136/IS1341	Replication, recombination and repair
19919	NA	CRC_00473	Phage integrase (Fragment)	Replication, recombination and repair
19777	NA	CRC_00337	Transposase OrfB	Replication, recombination and repair
20553	NA	CRC_01066	Transposase (Fragment)	Replication, recombination and repair
21454	NA	CRC_01885	Transposase, IS891/IS1136/IS1341	Replication, recombination and repair
23336	NA	CRC_03463	ISSoc7, transposase	Replication, recombination and repair
20712	NA	CRC_01210	Transposase, IS891/IS1136/IS1341	Replication, recombination and repair
21724	NA	CRC_02127	Transposase, ISL3 family	Replication, recombination and repair
20343	NA	CRC_00873	DNA-cytosine methyltransferase;	Replication, recombination and repair
21157	NA	CRC_01616	Transposase, IS891/IS1136/IS1341	Replication, recombination and repair
21161	NA	CRC_01620	ISSoc7, transposase	Replication, recombination and repair
21162	NA	CRC_01621	Helicase-like	Replication, recombination and repair
21681	NA	CRC_02098	SMF protein	Replication, recombination and repair,
23229	NA	CRC_03371	Methyltransferase type 12 (fragment)	Secondary metabolites biosynthesis, transport and catabolism
22104	NA	CRC_02442	hypothetical protein	Secondary metabolites biosynthesis, transport and catabolism
23263	NA	CRC_03398	hypothetical protein	Secondary metabolites biosynthesis, transport and catabolism
23228	NA	CRC_03370	Methyltransferase type 12 (fragment)	Secondary metabolites biosynthesis, transport and catabolism
23236	NA	CRC_03378	Putative methyltransferase	Secondary metabolites biosynthesis, transport and catabolism
20383	NA	CRC_00912	Phytase	Secondary metabolites biosynthesis, transport and catabolism
22603	NA	CRC_02912	Putative methyltransferase	Secondary metabolites biosynthesis, transport and catabolism
20917	NA	CRC_01409	Putative oxidoreductase	Secondary metabolites biosynthesis, transport and catabolism
22370	NA	CRC_02689	Phytase	Secondary metabolites biosynthesis, transport and catabolism
23087	NA	CRC_03290	hypothetical protein	Secondary metabolites biosynthesis, transport and catabolism
23161	NA	CRC_03323	hypothetical protein	Secondary metabolites biosynthesis, transport and catabolism
23275	NA	CRC_03408	Phosphonate metabolism protein	Secondary metabolites biosynthesis, transport and catabolism
23108	NA	CRC_03293	hypothetical protein	Secondary metabolites biosynthesis, transport and catabolism
21631	NA	CRC_02048	Putative ketoreductase and dehydrase (HglG)	Secondary metabolites biosynthesis, transport and catabolism
21632	NA	CRC_02049	Heterocyst glycolipid synthase HglD	Secondary metabolites biosynthesis, transport and catabolism
21635	NA	CRC_02052	Polyketide synthase HetM	Secondary metabolites biosynthesis, transport and catabolism
21856	NA	CRC_02244	hypothetical protein	Secondary metabolites biosynthesis, transport and catabolism
21860	NA	CRC_02245	hypothetical protein	Secondary metabolites biosynthesis, transport and catabolism
22990	NA	CRC_03226	hypothetical protein	Secondary metabolites biosynthesis, transport and catabolism
22988	NA	CRC_03225	hypothetical protein	Secondary metabolites biosynthesis, transport and catabolism
23001	NA	CRC_03232	hypothetical protein	Secondary metabolites biosynthesis, transport and catabolism
22995	NA	CRC_03229	hypothetical protein	Secondary metabolites biosynthesis, transport and catabolism
20620	NA	CRC_01132	Non-ribosomal peptide synthase	Secondary metabolites biosynthesis, transport and catabolism
20616	NA	CRC_01128	hypothetical protein	Secondary metabolites biosynthesis, transport and catabolism
20615	NA	CRC_01127	Non-ribosomal peptide synthase	Secondary metabolites biosynthesis, transport and catabolism
21272	NA	CRC_01716	Multidrug exporter MatE (CyrK)	Secondary metabolites biosynthesis, transport and catabolism
21275	NA	CRC_01719	Polyketide synthase (CyrF)	Secondary metabolites biosynthesis, transport and catabolism
21276	NA	CRC_01720	Polyketide synthase (CyrD)	Secondary metabolites biosynthesis, transport and catabolism
21263	NA	CRC_01711	mixed NRPS/PKS (CyrB)	Secondary metabolites biosynthesis, transport and catabolism
21260	NA	CRC_01708	Polyketide synthase (CyrC)	Secondary metabolites biosynthesis, transport and catabolism
21822	NA	CRC_02219	hypothetical protein	Secondary metabolites biosynthesis, transport and catabolism
23116	NA	CRC_03297	hypothetical protein	Secondary metabolites biosynthesis, transport and catabolism
21872	NA	CRC_02251	hypothetical protein	Secondary metabolites biosynthesis, transport and catabolism
21968	NA	CRC_02321	hypothetical protein	Secondary metabolites biosynthesis, transport and catabolism
21936	NA	CRC_02312	hypothetical protein	Secondary metabolites biosynthesis, transport and catabolism
21955	NA	CRC_02317	hypothetical protein	Secondary metabolites biosynthesis, transport and catabolism
21960	NA	CRC_02318	hypothetical protein	Secondary metabolites biosynthesis, transport and catabolism
22635	NA	CRC_02943	Secretion protein HlyD	Secondary metabolites biosynthesis, transport and catabolism
22468	NA	CRC_02785	hypothetical protein	Secondary metabolites biosynthesis, transport and catabolism
22466	NA	CRC_02783	conserved hypothetical protein (Fragment)	Secondary metabolites biosynthesis, transport and catabolism
22443	NA	CRC_02760	Cytochrome P450	Secondary metabolites biosynthesis, transport and catabolism
22966	NA	CRC_03214	hypothetical protein	Secondary metabolites biosynthesis, transport and catabolism
22976	NA	CRC_03217	hypothetical protein	Secondary metabolites biosynthesis, transport and catabolism
22974	NA	CRC_03216	hypothetical protein	Secondary metabolites biosynthesis, transport and catabolism
22749	NA	CRC_03048	hypothetical protein	Secondary metabolites biosynthesis, transport and catabolism
21863	NA	CRC_02246	ATP-binding protein of ABC transporter	Secondary metabolites biosynthesis, transport and catabolism
20964	NA	CRC_01453	Cytochrome P450	Secondary metabolites biosynthesis, transport and catabolism
20963	NA	CRC_01452	hypothetical protein	Secondary metabolites biosynthesis, transport and catabolism
21410	NA	CRC_01848	ATP-binding protein of ABC transporter	Secondary metabolites biosynthesis, transport and catabolism
22832	NA	CRC_03116	Putative Methyltransferase type 11	Secondary metabolites biosynthesis, transport and catabolism
22833	NA	CRC_03117	Putative methyltransferase	Secondary metabolites biosynthesis, transport and catabolism
21849	NA	CRC_02240	ATP-binding protein of ABC transporter	Secondary metabolites biosynthesis, transport and catabolism
20367	NA	CRC_00897	DNA-damage-inducible protein	Secondary metabolites biosynthesis, transport and catabolism
23238	NA	CRC_03380	Methyltransferase FkbM	Secondary metabolites biosynthesis, transport and catabolism,
20661	NA	CRC_01170	hypothetical protein	Secondary metabolites biosynthesis, transport and catabolism,
20659	NA	CRC_01168	hypothetical protein	Secondary metabolites biosynthesis, transport and catabolism,
23226	NA	CRC_03368	PemK-like protein	Signal transduction mechanisms
21528	patA	CRC_01956	Response regulator receiver domain protein (CheY)	Signal transduction mechanisms
22648	NA	CRC_02956	Serine/threonine-protein kinase	Signal transduction mechanisms
19573	NA	CRC_00159	hypothetical protein	Signal transduction mechanisms
19756	NA	CRC_00324	Serine/Threonine protein kinase (fragment)	Signal transduction mechanisms
19480	NA	CRC_00068	hypothetical protein	Signal transduction mechanisms
21666	NA	CRC_02083	Transcriptional Regulator, GntR family	Transcription
20977	NA	CRC_01460	ParB-like nuclease family protein	Transcription
23170	NA	CRC_03326	Chromosome partitioning protein, ParB family	Transcription
22038	NA	CRC_02378	Ribonuclease PH	Translation
22597	NA	CRC_02906	hypothetical protein	Translation
20250	NA	CRC_00782	Modification methylase NspV	Translation
22306	NA	CRC_02638	hypothetical protein	Unclassified
21117	NA	CRC_01579	hypothetical protein	Unclassified
21092	NA	CRC_01554	Protein of unknown function DUF820	Unclassified
21129	NA	CRC_01591	conserved hypothetical protein	Unclassified
21137	NA	CRC_01597	Transposase IS4 family	Unclassified
20193	NA	CRC_00737	Transposase	Unclassified
20182	NA	CRC_00727	hypothetical protein	Unclassified
20455	NA	CRC_00981	hypothetical protein	Unclassified
19589	NA	CRC_00172	hypothetical protein	Unclassified
19590	NA	CRC_00173	hypothetical protein	Unclassified
21301	NA	CRC_01745	Putative uncharacterized protein	Unclassified
21318	NA	CRC_01762	hypothetical protein	Unclassified
21339	NA	CRC_01783	hypothetical protein	Unclassified
21345	NA	CRC_01789	hypothetical protein	Unclassified
21368	NA	CRC_01812	hypothetical protein	Unclassified
20939	NA	CRC_01429	conserved hypothetical protein	Unclassified
22403	NA	CRC_02721	hypothetical protein	Unclassified
20681	NA	CRC_01180	conserved hypothetical protein	Unclassified
20682	NA	CRC_01181	hypothetical protein	Unclassified
22979	NA	CRC_03219	hypothetical protein	Unclassified
22252	NA	CRC_02586	Integrins alpha chain	Unclassified
22255	NA	CRC_02589	hypothetical protein	Unclassified
19634	NA	CRC_00214	hypothetical protein	Unclassified
19737	psbT	CRC_00316	Photosystem II protein PsbT	Unclassified
19663	NA	CRC_00243	hypothetical protein	Unclassified
19664	NA	CRC_00244	hypothetical protein	Unclassified
19670	NA	CRC_00249	conserved hypothetical protein	Unclassified
19714	NA	CRC_00293	hypothetical protein	Unclassified
19715	NA	CRC_00294	hypothetical protein	Unclassified
19642	NA	CRC_00222	hypothetical protein	Unclassified
22271	NA	CRC_02604	hypothetical protein	Unclassified
22275	NA	CRC_02608	hypothetical protein	Unclassified
22258	NA	CRC_02591	hypothetical protein	Unclassified
22260	NA	CRC_02593	hypothetical protein	Unclassified
22261	NA	CRC_02594	Protein of unknown function DUF1016	Unclassified
22263	NA	CRC_02596	hypothetical protein	Unclassified
22265	NA	CRC_02598	hypothetical protein	Unclassified
22070	NA	CRC_02408	hypothetical protein	Unclassified
22069	NA	CRC_02407	hypothetical protein	Unclassified
22066	NA	CRC_02405	Transposase	Unclassified
22064	NA	CRC_02404	hypothetical protein	Unclassified
22051	NA	CRC_02391	hypothetical protein	Unclassified
22024	NA	CRC_02364	hypothetical protein	Unclassified
22023	NA	CRC_02363	hypothetical protein	Unclassified
22146	NA	CRC_02484	hypothetical protein	Unclassified
22138	NA	CRC_02476	hypothetical protein	Unclassified
22130	NA	CRC_02468	hypothetical protein	Unclassified
22114	NA	CRC_02452	hypothetical protein	Unclassified
22110	NA	CRC_02448	CRISPR-associated protein	Unclassified
22108	NA	CRC_02446	hypothetical protein	Unclassified
22105	NA	CRC_02443	hypothetical protein	Unclassified
22639	NA	CRC_02947	conserved hypothetical protein	Unclassified
22643	NA	CRC_02951	hypothetical protein	Unclassified
21429	NA	CRC_01864	hypothetical protein	Unclassified
21431	NA	CRC_01866	hypothetical protein	Unclassified
21432	NA	CRC_01867	hypothetical protein	Unclassified
21433	NA	CRC_01868	RAMP superfamily protein	Unclassified
21434	NA	CRC_01869	hypothetical protein	Unclassified
21435	NA	CRC_01870	hypothetical protein	Unclassified
21436	NA	CRC_01871	hypothetical protein	Unclassified
20276	NA	CRC_00806	Transposase (fragment)	Unclassified
20300	NA	CRC_00830	abp3 (fragment)	Unclassified
20301	NA	CRC_00831	abp3 (fragment)	Unclassified
20302	NA	CRC_00832	hypothetical protein	Unclassified
20303	NA	CRC_00833	hypothetical protein	Unclassified
21180	NA	CRC_01638	Nicotinate phosphoribosyltransferase	Unclassified
21182	NA	CRC_01640	hypothetical protein	Unclassified
21910	NA	CRC_02287	hypothetical protein	Unclassified
23260	NA	CRC_03396	Transposase IS5 family (Fragment)	Unclassified
23261	NA	CRC_03397	conserved hypothetical protein	Unclassified
23239	NA	CRC_03381	hypothetical protein	Unclassified
23230	NA	CRC_03372	hypothetical protein	Unclassified
23227	NA	CRC_03369	hypothetical protein	Unclassified
23225	NA	CRC_03367	hypothetical protein	Unclassified
23222	NA	CRC_03365	Transposase ISL3 family (fragment)	Unclassified
23221	NA	CRC_03364	Transposase (Fragment)	Unclassified
23216	NA	CRC_03359	hypothetical protein	Unclassified
23215	NA	CRC_03358	Protein of unknown function DUF2442	Unclassified
23214	NA	CRC_03357	hypothetical protein	Unclassified
23213	NA	CRC_03356	Protein of unknown function DUF2442	Unclassified
23212	NA	CRC_03355	hypothetical protein	Unclassified
23237	NA	CRC_03379	Putative Macrocin-O-methyltransferase	Unclassified
23208	NA	CRC_03351	hypothetical protein	Unclassified
23205	NA	CRC_03349	Transposase IS5 family (Fragment)	Unclassified
23235	NA	CRC_03377	hypothetical protein	Unclassified
23232	NA	CRC_03374	hypothetical protein	Unclassified
20195	NA	CRC_00738	hypothetical protein	Unclassified
20199	NA	CRC_00742	hypothetical protein	Unclassified
21568	NA	CRC_01996	hypothetical protein	Unclassified
21557	NA	CRC_01985	hypothetical protein	Unclassified
21540	NA	CRC_01968	conserved hypothetical protein	Unclassified
21564	NA	CRC_01992	hypothetical protein	Unclassified
21492	NA	CRC_01920	hypothetical protein	Unclassified
21478	NA	CRC_01909	hypothetical protein	Unclassified
21479	NA	CRC_01910	hypothetical protein	Unclassified
20161	NA	CRC_00706	hypothetical protein	Unclassified
20160	NA	CRC_00705	hypothetical protein	Unclassified
20159	NA	CRC_00704	conserved hypothetical protein	Unclassified
20156	NA	CRC_00701	hypothetical protein	Unclassified
20155	NA	CRC_00700	hypothetical protein	Unclassified
22322	NA	CRC_02652	hypothetical protein	Unclassified
20851	NA	CRC_01344	conserved hypothetical protein	Unclassified
20847	NA	CRC_01340	hypothetical protein	Unclassified
22563	NA	CRC_02875	FeoA	Unclassified
22534	NA	CRC_02848	Putative Transposase IS1634 family	Unclassified
22531	NA	CRC_02846	hypothetical protein	Unclassified
22569	NA	CRC_02881	Protein of unknown function DUF269	Unclassified
22530	NA	CRC_02845	CRISPR-associated protein	Unclassified
19957	NA	CRC_00507	Putative killer suppression protein HigA	Unclassified
22568	NA	CRC_02880	Protein of unknown function DUF683	Unclassified
19959	NA	CRC_00509	hypothetical protein	Unclassified
19961	NA	CRC_00511	hypothetical protein	Unclassified
19962	NA	CRC_00512	hypothetical protein	Unclassified
20388	NA	CRC_00917	hypothetical protein	Unclassified
20409	NA	CRC_00938	hypothetical protein	Unclassified
20415	NA	CRC_00944	hypothetical protein	Unclassified
22944	NA	CRC_03207	hypothetical protein	Unclassified
22946	NA	CRC_03208	Transposase IS4 family	Unclassified
22904	NA	CRC_03178	hypothetical protein	Unclassified
22929	NA	CRC_03202	hypothetical protein	Unclassified
22928	NA	CRC_03201	hypothetical protein	Unclassified
22888	NA	CRC_03162	hypothetical protein	Unclassified
22887	NA	CRC_03161	hypothetical protein	Unclassified
22886	NA	CRC_03160	hypothetical protein	Unclassified
20201	NA	CRC_00744	Putative Transposase IS1634 family	Unclassified
20208	NA	CRC_00745	hypothetical protein	Unclassified
20209	NA	CRC_00746	Transposase IS4 family (fragment)	Unclassified
19940	NA	CRC_00492	hypothetical protein	Unclassified
19947	NA	CRC_00499	hypothetical protein	Unclassified
19948	NA	CRC_00500	hypothetical protein	Unclassified
19949	NA	CRC_00501	hypothetical protein	Unclassified
23242	NA	CRC_03384	Protein of unknown function DUF820	Unclassified
23240	NA	CRC_03382	Transposase ISL2 family (Fragment)	Unclassified
23278	NA	CRC_03410	hypothetical protein	Unclassified
23279	NA	CRC_03411	hypothetical protein	Unclassified
22660	NA	CRC_02968	hypothetical protein	Unclassified
22646	NA	CRC_02954	hypothetical protein	Unclassified
22665	NA	CRC_02973	hypothetical protein	Unclassified
22651	NA	CRC_02959	hypothetical protein	Unclassified
23130	NA	CRC_03304	hypothetical protein	Unclassified
21569	NA	CRC_01997	Metal dependent phosphohydrolase	Unclassified
21583	NA	CRC_02011	Transposase, IS4 (Fragment)	Unclassified
21586	NA	CRC_02012	Putative transposase ISL2 family (fragment)	Unclassified
21593	NA	CRC_02014	hypothetical protein	Unclassified
22307	NA	CRC_02639	hypothetical protein	Unclassified
22849	NA	CRC_03133	hypothetical protein	Unclassified
22850	NA	CRC_03134	hypothetical protein	Unclassified
22851	NA	CRC_03135	hypothetical protein	Unclassified
22852	NA	CRC_03136	hypothetical protein	Unclassified
22853	NA	CRC_03137	hypothetical protein	Unclassified
22854	NA	CRC_03138	hypothetical protein	Unclassified
22855	NA	CRC_03139	hypothetical protein	Unclassified
22857	NA	CRC_03140	Transposase, IS4 family	Unclassified
22592	NA	CRC_02901	conserved hypothetical protein	Unclassified
20906	NA	CRC_01399	conserved hypothetical protein	Unclassified
20909	NA	CRC_01402	hypothetical protein	Unclassified
20911	NA	CRC_01403	hypothetical protein	Unclassified
20914	NA	CRC_01406	hypothetical protein	Unclassified
20922	NA	CRC_01414	hypothetical protein	Unclassified
19771	NA	CRC_00332	hypothetical protein	Unclassified
19772	NA	CRC_00333	hypothetical protein	Unclassified
19773	NA	CRC_00334	hypothetical protein	Unclassified
21886	NA	CRC_02263	ROK (Fragment)	Unclassified
21082	NA	CRC_01544	hypothetical protein	Unclassified
21066	NA	CRC_01528	hypothetical protein	Unclassified
21926	NA	CRC_02303	conserved hypothetical protein	Unclassified
21933	NA	CRC_02310	hypothetical protein	Unclassified
22385	NA	CRC_02704	hypothetical protein	Unclassified
23084	NA	CRC_03288	hypothetical protein	Unclassified
23085	NA	CRC_03289	hypothetical protein	Unclassified
23093	NA	CRC_03291	hypothetical protein	Unclassified
20494	NA	CRC_01019	conserved hypothetical protein	Unclassified
21718	NA	CRC_02126	Transposase IS4 family	Unclassified
23163	NA	CRC_03324	hypothetical protein	Unclassified
23159	NA	CRC_03321	hypothetical protein	Unclassified
23158	NA	CRC_03320	hypothetical protein	Unclassified
23157	NA	CRC_03319	hypothetical protein	Unclassified
22674	NA	CRC_02980	hypothetical protein	Unclassified
22673	NA	CRC_02979	conserved hypothetical protein	Unclassified
23270	NA	CRC_03403	hypothetical protein	Unclassified
23276	NA	CRC_03409	hypothetical protein	Unclassified
23096	NA	CRC_03292	hypothetical protein	Unclassified
23110	NA	CRC_03294	hypothetical protein	Unclassified
21612	NA	CRC_02029	hypothetical protein	Unclassified
21600	NA	CRC_02017	hypothetical protein	Unclassified
21625	NA	CRC_02042	conserved hypothetical protein	Unclassified
21601	NA	CRC_02018	hypothetical protein	Unclassified
21629	NA	CRC_02046	hypothetical protein	Unclassified
21602	NA	CRC_02019	hypothetical protein	Unclassified
21646	NA	CRC_02063	hypothetical protein	Unclassified
21647	NA	CRC_02064	hypothetical protein	Unclassified
21656	NA	CRC_02073	hypothetical protein	Unclassified
21680	NA	CRC_02097	Photosystem II protein PsbW, class I	Unclassified
21684	NA	CRC_02101	conserved hypothetical protein	Unclassified
21685	NA	CRC_02102	conserved hypothetical protein	Unclassified
19767	NA	CRC_00328	Putative transposase (Fragment)	Unclassified
19764	NA	CRC_00327	hypothetical protein	Unclassified
19762	NA	CRC_00326	hypothetical protein	Unclassified
19755	NA	CRC_00323	hypothetical protein	Unclassified
19752	NA	CRC_00321	Transposase	Unclassified
19749	NA	CRC_00320	Transposase	Unclassified
19417	NA	CRC_00007	hypothetical protein	Unclassified
21442	NA	CRC_01877	hypothetical protein	Unclassified
21446	NA	CRC_01879	hypothetical protein	Unclassified
21398	NA	CRC_01842	hypothetical protein	Unclassified
23139	NA	CRC_03308	Putative transposase (Fragment)	Unclassified
23136	NA	CRC_03307	hypothetical protein	Unclassified
21842	NA	CRC_02236	Protein of unknown function DUF820	Unclassified
21843	NA	CRC_02237	Protein of unknown function DUF820	Unclassified
22227	NA	CRC_02563	hypothetical protein	Unclassified
22237	NA	CRC_02573	hypothetical protein	Unclassified
22218	NA	CRC_02554	hypothetical protein	Unclassified
23191	NA	CRC_03338	hypothetical protein	Unclassified
23190	NA	CRC_03337	hypothetical protein	Unclassified
19918	NA	CRC_00472	hypothetical protein	Unclassified
19906	NA	CRC_00463	Six-hairpin glycosidase domain containing protein	Unclassified
19796	NA	CRC_00353	Integrins alpha chain	Unclassified
19900	NA	CRC_00457	hypothetical protein	Unclassified
19910	NA	CRC_00467	Ethyl tert-butyl ether degradation EthD related protein	Unclassified
19834	NA	CRC_00391	hypothetical protein	Unclassified
19832	NA	CRC_00389	conserved hypothetical protein	Unclassified
19825	NA	CRC_00382	conserved hypothetical protein	Unclassified
23143	NA	CRC_03309	hypothetical protein	Unclassified
23144	NA	CRC_03310	CRISPR-associated protein	Unclassified
23145	NA	CRC_03311	hypothetical protein	Unclassified
23147	NA	CRC_03312	hypothetical protein	Unclassified
23148	NA	CRC_03313	hypothetical protein	Unclassified
22881	NA	CRC_03159	Transposase	Unclassified
22867	NA	CRC_03148	CRISPR-associated protein	Unclassified
22861	NA	CRC_03142	hypothetical protein	Unclassified
22860	NA	CRC_03141	hypothetical protein	Unclassified
22877	NA	CRC_03158	hypothetical protein	Unclassified
22875	NA	CRC_03156	hypothetical protein	Unclassified
22871	NA	CRC_03152	hypothetical protein	Unclassified
22330	NA	CRC_02655	hypothetical protein	Unclassified
22332	NA	CRC_02657	hypothetical protein	Unclassified
22333	NA	CRC_02658	hypothetical protein	Unclassified
22334	NA	CRC_02659	hypothetical protein	Unclassified
22335	NA	CRC_02660	hypothetical protein	Unclassified
21219	NA	CRC_01667	Transposase, IS4 (Fragment)	Unclassified
21205	NA	CRC_01658	hypothetical protein	Unclassified
21204	NA	CRC_01657	hypothetical protein	Unclassified
21203	NA	CRC_01656	hypothetical protein	Unclassified
21202	NA	CRC_01655	hypothetical protein	Unclassified
21201	NA	CRC_01654	hypothetical protein	Unclassified
21193	NA	CRC_01650	conserved hypothetical protein	Unclassified
21217	NA	CRC_01666	hypothetical protein	Unclassified
21191	NA	CRC_01648	hypothetical protein	Unclassified
21190	NA	CRC_01647	hypothetical protein	Unclassified
21189	NA	CRC_01646	hypothetical protein	Unclassified
21188	NA	CRC_01645	hypothetical protein	Unclassified
21187	NA	CRC_01644	hypothetical protein	Unclassified
21186	NA	CRC_01643	hypothetical protein	Unclassified
21216	NA	CRC_01665	hypothetical protein	Unclassified
21213	NA	CRC_01662	hypothetical protein	Unclassified
21211	NA	CRC_01661	hypothetical protein	Unclassified
21210	NA	CRC_01660	hypothetical protein	Unclassified
21206	NA	CRC_01659	hypothetical protein	Unclassified
20170	NA	CRC_00715	hypothetical protein	Unclassified
23024	NA	CRC_03245	hypothetical protein	Unclassified
20987	NA	CRC_01464	hypothetical protein	Unclassified
20974	NA	CRC_01458	hypothetical protein	Unclassified
20980	NA	CRC_01461	hypothetical protein	Unclassified
23013	NA	CRC_03237	hypothetical protein	Unclassified
22987	NA	CRC_03224	hypothetical protein	Unclassified
23006	NA	CRC_03235	hypothetical protein	Unclassified
23005	NA	CRC_03234	hypothetical protein	Unclassified
23003	NA	CRC_03233	hypothetical protein	Unclassified
23000	NA	CRC_03231	hypothetical protein	Unclassified
22998	NA	CRC_03230	hypothetical protein	Unclassified
22991	NA	CRC_03227	hypothetical protein	Unclassified
23193	NA	CRC_03339	hypothetical protein	Unclassified
23201	NA	CRC_03347	hypothetical protein	Unclassified
23198	NA	CRC_03344	Putative Glycosyl transferase family 11	Unclassified
23196	NA	CRC_03342	hypothetical protein	Unclassified
20663	NA	CRC_01171	Protein of unknown function DUF820 (Fragment)	Unclassified
20626	NA	CRC_01135	conserved hypothetical protein	Unclassified
20602	NA	CRC_01114	hypothetical protein	Unclassified
21273	NA	CRC_01717	Proline dioxygenase-like protein (CyrI)	Unclassified
21279	NA	CRC_01723	hypothetical protein	Unclassified
20822	NA	CRC_01315	conserved hypothetical protein	Unclassified
20808	NA	CRC_01301	Protein of unknown function DUF1400	Unclassified
20837	NA	CRC_01330	hypothetical protein	Unclassified
20795	NA	CRC_01288	hypothetical protein	Unclassified
20793	NA	CRC_01286	hypothetical protein	Unclassified
20667	NA	CRC_01172	hypothetical protein	Unclassified
21995	NA	CRC_02337	hypothetical protein	Unclassified
20425	NA	CRC_00953	Protein of unknown function DUF820	Unclassified
23030	NA	CRC_03248	Transposase, IS5 family (Fragment)	Unclassified
21245	NA	CRC_01693	conserved hypothetical protein	Unclassified
21244	NA	CRC_01692	conserved hypothetical protein	Unclassified
21265	NA	CRC_01713	Putative sulfotransferase (CyrJ)	Unclassified
21234	NA	CRC_01682	hypothetical protein	Unclassified
21261	NA	CRC_01709	no hypothetical protein, this is a intergenic region!	Unclassified
21259	NA	CRC_01707	Transposase (Fragment)	Unclassified
22172	NA	CRC_02510	hypothetical protein	Unclassified
22173	NA	CRC_02511	hypothetical protein	Unclassified
21728	NA	CRC_02129	Protein of unknown function DUF1703 Family	Unclassified
21745	NA	CRC_02142	conserved hypothetical protein	Unclassified
21746	NA	CRC_02143	conserved hypothetical protein	Unclassified
21753	NA	CRC_02150	conserved hypothetical protein	Unclassified
21754	NA	CRC_02151	conserved hypothetical protein	Unclassified
21755	NA	CRC_02152	conserved hypothetical protein	Unclassified
21756	NA	CRC_02153	conserved hypothetical protein	Unclassified
21757	NA	CRC_02154	hypothetical protein	Unclassified
21766	NA	CRC_02163	hypothetical protein	Unclassified
21767	NA	CRC_02164	hypothetical protein	Unclassified
21735	NA	CRC_02132	hypothetical protein	Unclassified
21783	NA	CRC_02180	hypothetical protein	Unclassified
21819	NA	CRC_02216	hypothetical protein	Unclassified
21820	NA	CRC_02217	hypothetical protein	Unclassified
20992	NA	CRC_01467	hypothetical protein	Unclassified
22672	NA	CRC_02978	hypothetical protein	Unclassified
22671	NA	CRC_02977	hypothetical protein	Unclassified
22670	NA	CRC_02976	hypothetical protein	Unclassified
22668	NA	CRC_02975	hypothetical protein	Unclassified
22667	NA	CRC_02974	hypothetical protein	Unclassified
21424	NA	CRC_01859	Essential recombination function protein	Unclassified
21416	NA	CRC_01851	hypothetical protein	Unclassified
21418	NA	CRC_01853	hypothetical protein	Unclassified
21421	NA	CRC_01856	hypothetical protein	Unclassified
21422	NA	CRC_01857	hypothetical protein	Unclassified
21423	NA	CRC_01858	hypothetical protein	Unclassified
19418	NA	CRC_00008	hypothetical protein	Unclassified
19420	NA	CRC_00009	hypothetical protein	Unclassified
23292	NA	CRC_03421	Protein of unknown function DUF820	Unclassified
23289	NA	CRC_03420	Transposase IS5 family	Unclassified
23120	NA	CRC_03299	hypothetical protein	Unclassified
23113	NA	CRC_03296	hypothetical protein	Unclassified
23112	NA	CRC_03295	hypothetical protein	Unclassified
23071	NA	CRC_03285	hypothetical protein	Unclassified
23045	NA	CRC_03259	pathogenesis related protein-like	Unclassified
21143	NA	CRC_01603	hypothetical protein	Unclassified
21142	NA	CRC_01602	conserved hypothetical protein	Unclassified
21141	NA	CRC_01601	Putative Peptidase S1 and S6, chymotrypsin/Hap	Unclassified
21139	NA	CRC_01599	hypothetical protein	Unclassified
21870	NA	CRC_02250	hypothetical protein	Unclassified
21877	NA	CRC_02255	hypothetical protein	Unclassified
21878	NA	CRC_02256	hypothetical protein	Unclassified
21934	NA	CRC_02311	hypothetical protein	Unclassified
21967	NA	CRC_02320	hypothetical protein	Unclassified
21943	NA	CRC_02314	Transposase IS4 family (Fragment)	Unclassified
21951	NA	CRC_02316	Transposase, IS4 family (Fragment)	Unclassified
21965	NA	CRC_02319	hypothetical protein	Unclassified
22609	NA	CRC_02917	hypothetical protein	Unclassified
22620	NA	CRC_02928	hypothetical protein	Unclassified
22610	NA	CRC_02918	Transposase IS630 family (Fragment)	Unclassified
22611	NA	CRC_02919	hypothetical protein	Unclassified
22506	NA	CRC_02823	hypothetical protein	Unclassified
22499	NA	CRC_02816	conserved hypothetical protein	Unclassified
22493	NA	CRC_02810	hypothetical protein	Unclassified
22475	NA	CRC_02792	hypothetical protein	Unclassified
22473	NA	CRC_02790	hypothetical protein	Unclassified
22467	NA	CRC_02784	conserved hypothetical protein (Fragment)	Unclassified
22465	NA	CRC_02782	conserved hypothetical protein (Fragment)	Unclassified
22442	NA	CRC_02759	conserved hypothetical protein	Unclassified
22438	NA	CRC_02755	hypothetical protein	Unclassified
22514	NA	CRC_02831	hypothetical protein	Unclassified
20090	NA	CRC_00635	conserved hypothetical protein	Unclassified
20109	NA	CRC_00654	hypothetical protein	Unclassified
20130	NA	CRC_00675	conserved hypothetical protein (Fragment)	Unclassified
20148	NA	CRC_00693	conserved hypothetical protein	Unclassified
19966	NA	CRC_00513	Putative Transposase IS1634 family	Unclassified
19969	NA	CRC_00514	hypothetical protein	Unclassified
20005	NA	CRC_00550	hypothetical protein	Unclassified
19970	NA	CRC_00515	Transposase IS4 family	Unclassified
19971	NA	CRC_00516	hypothetical protein	Unclassified
20025	NA	CRC_00570	hypothetical protein	Unclassified
19972	NA	CRC_00517	CRISPR-associated protein Csc1	Unclassified
19973	NA	CRC_00518	CRISPR-associated protein Csc2	Unclassified
19974	NA	CRC_00519	hypothetical protein	Unclassified
20061	NA	CRC_00606	Fatty acid desaturase	Unclassified
19953	NA	CRC_00505	hypothetical protein	Unclassified
19531	NA	CRC_00119	hypothetical protein	Unclassified
19547	NA	CRC_00135	hypothetical protein	Unclassified
19551	NA	CRC_00139	hypothetical protein	Unclassified
19553	NA	CRC_00141	hypothetical protein	Unclassified
19565	NA	CRC_00152	hypothetical protein	Unclassified
19424	NA	CRC_00012	hypothetical protein	Unclassified
19488	NA	CRC_00076	hypothetical protein	Unclassified
19501	NA	CRC_00089	hypothetical protein	Unclassified
19611	NA	CRC_00193	hypothetical protein	Unclassified
19627	NA	CRC_00209	neutral invertase	Unclassified
19739	NA	CRC_00317	hypothetical protein	Unclassified
22952	NA	CRC_03210	hypothetical protein	Unclassified
22951	NA	CRC_03209	Transposase IS4 family (Fragment)	Unclassified
23167	NA	CRC_03325	Transposase IS4 family	Unclassified
22964	NA	CRC_03213	hypothetical protein	Unclassified
23172	NA	CRC_03328	hypothetical protein	Unclassified
23173	NA	CRC_03329	hypothetical protein	Unclassified
23178	NA	CRC_03330	Transposase IS4 family (Fragment)	Unclassified
22978	NA	CRC_03218	hypothetical protein	Unclassified
22970	NA	CRC_03215	hypothetical protein	Unclassified
21027	NA	CRC_01489	conserved hypothetical protein	Unclassified
21001	NA	CRC_01471	hypothetical protein	Unclassified
21000	NA	CRC_01470	hypothetical protein	Unclassified
21597	NA	CRC_02016	Putative Transposase IS1634 family	Unclassified
23154	NA	CRC_03317	hypothetical protein	Unclassified
23153	NA	CRC_03316	hypothetical protein	Unclassified
23152	NA	CRC_03315	hypothetical protein	Unclassified
22364	NA	CRC_02683	hypothetical protein	Unclassified
22359	NA	CRC_02681	hypothetical protein	Unclassified
22355	NA	CRC_02680	hypothetical protein	Unclassified
19745	NA	CRC_00318	Protein of unknown function DUF1703 Family	Unclassified
19921	NA	CRC_00474	hypothetical protein	Unclassified
19924	NA	CRC_00476	hypothetical protein	Unclassified
22695	NA	CRC_02997	hypothetical protein	Unclassified
22728	NA	CRC_03030	hypothetical protein	Unclassified
22731	NA	CRC_03033	hypothetical protein	Unclassified
22743	NA	CRC_03045	hypothetical protein	Unclassified
22747	NA	CRC_03046	hypothetical protein	Unclassified
22748	NA	CRC_03047	hypothetical protein	Unclassified
22750	NA	CRC_03049	Putative uncharacterized protein	Unclassified
22755	NA	CRC_03050	Transposase, IS5 family (Fragment)	Unclassified
22756	NA	CRC_03051	hypothetical protein	Unclassified
22757	NA	CRC_03052	hypothetical protein	Unclassified
19784	NA	CRC_00344	hypothetical protein	Unclassified
23185	NA	CRC_03333	hypothetical protein	Unclassified
23186	NA	CRC_03334	hypothetical protein	Unclassified
23077	NA	CRC_03286	transposase	Unclassified
20537	NA	CRC_01051	hypothetical protein	Unclassified
20527	NA	CRC_01041	hypothetical protein	Unclassified
23250	NA	CRC_03391	hypothetical protein	Unclassified
23249	NA	CRC_03390	hypothetical protein	Unclassified
23248	NA	CRC_03389	hypothetical protein	Unclassified
23246	NA	CRC_03388	hypothetical protein	Unclassified
21864	NA	CRC_02247	hypothetical protein	Unclassified
21865	NA	CRC_02248	hypothetical protein	Unclassified
21868	NA	CRC_02249	hypothetical protein	Unclassified
22311	NA	CRC_02643	hypothetical protein	Unclassified
22312	NA	CRC_02644	hypothetical protein	Unclassified
22313	NA	CRC_02645	hypothetical protein	Unclassified
22314	NA	CRC_02646	hypothetical protein	Unclassified
22315	NA	CRC_02647	Cytochrome c family protein	Unclassified
22316	NA	CRC_02648	hypothetical protein	Unclassified
22317	NA	CRC_02649	hypothetical protein	Unclassified
23010	NA	CRC_03236	Sll1542 protein	Unclassified
23020	NA	CRC_03241	Slr1441 protein	Unclassified
23015	NA	CRC_03238	hypothetical protein	Unclassified
23293	NA	CRC_03422	hypothetical protein	Unclassified
23308	NA	CRC_03436	conserved hypothetical protein	Unclassified
23315	NA	CRC_03443	Ferritin and Dps	Unclassified
23298	NA	CRC_03426	conserved hypothetical protein	Unclassified
23299	NA	CRC_03427	conserved hypothetical protein	Unclassified
20955	NA	CRC_01444	hypothetical protein	Unclassified
20958	NA	CRC_01447	Glycine amidinotransferase (EC 2.1.4.1)	Unclassified
21401	NA	CRC_01843	hypothetical protein	Unclassified
21404	NA	CRC_01844	hypothetical protein	Unclassified
21405	NA	CRC_01845	hypothetical protein	Unclassified
21406	NA	CRC_01846	hypothetical protein	Unclassified
21407	NA	CRC_01847	hypothetical protein	Unclassified
22773	NA	CRC_03057	hypothetical protein	Unclassified
22788	NA	CRC_03072	hypothetical protein	Unclassified
22797	NA	CRC_03081	Cupin region	Unclassified
22806	NA	CRC_03090	hypothetical protein	Unclassified
22824	NA	CRC_03108	conserved hypothetical protein	Unclassified
22830	NA	CRC_03114	hypothetical protein	Unclassified
22834	NA	CRC_03118	hypothetical protein	Unclassified
22839	NA	CRC_03123	hypothetical protein	Unclassified
21836	NA	CRC_02231	hypothetical protein	Unclassified
21838	NA	CRC_02232	hypothetical protein	Unclassified
21839	NA	CRC_02233	hypothetical protein	Unclassified
20231	NA	CRC_00763	hypothetical protein	Unclassified
20244	NA	CRC_00776	hypothetical protein	Unclassified
20251	NA	CRC_00783	hypothetical protein	Unclassified
20267	NA	CRC_00799	hypothetical protein	Unclassified
20272	NA	CRC_00804	hypothetical protein	Unclassified
20274	NA	CRC_00805	hypothetical protein	Unclassified
22302	NA	CRC_02635	hypothetical protein	Unclassified
22305	NA	CRC_02637	hypothetical protein	Unclassified
20710	NA	CRC_01209	hypothetical protein	Unclassified
20719	NA	CRC_01217	conserved hypothetical protein	Unclassified
21971	NA	CRC_02322	hypothetical protein	Unclassified
21972	NA	CRC_02323	hypothetical protein	Unclassified
21976	NA	CRC_02325	hypothetical protein	Unclassified
21979	NA	CRC_02327	hypothetical protein	Unclassified
21851	NA	CRC_02241	hypothetical protein	Unclassified
21853	NA	CRC_02242	hypothetical protein	Unclassified
21855	NA	CRC_02243	hypothetical protein	Unclassified
23038	NA	CRC_03255	hypothetical protein	Unclassified
23036	NA	CRC_03254	hypothetical protein	Unclassified
23035	NA	CRC_03253	hypothetical protein	Unclassified
23034	NA	CRC_03252	hypothetical protein	Unclassified
23032	NA	CRC_03250	hypothetical protein	Unclassified
20767	NA	CRC_01262	hypothetical protein	Unclassified
20754	NA	CRC_01251	hypothetical protein	Unclassified
21726	NA	CRC_02128	Transposase	Unclassified
20322	NA	CRC_00852	hypothetical protein	Unclassified
20323	NA	CRC_00853	hypothetical protein	Unclassified
20334	NA	CRC_00864	SWIM Zn-finger	Unclassified
20341	psbI	CRC_00871	Photosystem II protein PsbI	Unclassified
20344	NA	CRC_00874	hypothetical protein	Unclassified
20348	NA	CRC_00878	conserved hypothetical protein	Unclassified
20349	NA	CRC_00879	conserved hypothetical protein	Unclassified
20350	NA	CRC_00880	conserved hypothetical protein	Unclassified
21709	NA	CRC_02122	Transposase	Unclassified
23264	NA	CRC_03399	hypothetical protein	Unclassified
23269	NA	CRC_03402	Transposase, IS4	Unclassified
21170	NA	CRC_01629	hypothetical protein	Unclassified
21172	NA	CRC_01631	hypothetical protein	Unclassified
21163	NA	CRC_01622	hypothetical protein	Unclassified
20729	NA	CRC_01227	conserved hypothetical protein (Fragment)	Unclassified
20738	NA	CRC_01236	hypothetical protein	Unclassified
COG classification of R. brookii D9 unique CDS
Gene id	Name	Locus tag	Product / Description	COG classification
25074	NA	CRD_02478	hypothetical protein	Amino acid transport and metabolism
18762	NA	CRD_00150	Asparagine synthetase [glutamine-hydrolyzing]	Amino acid transport and metabolism
18939	NA	CRD_00325	Glucose-methanol-choline oxidoreductase	Amino acid transport and metabolism
23831	NA	CRD_01239	Asparagine synthase (Glutamine-hydrolyzing)	Amino acid transport and metabolism
23832	NA	CRD_01240	Diaminopimelate decarboxylase	Amino acid transport and metabolism
23834	NA	CRD_01242	Putative asparagine synthase (Glutamine- hydrolyzing)	Amino acid transport and metabolism
23916	NA	CRD_01324	Amino acid permease-associated region	Amino acid transport and metabolism
24516	NA	CRD_01920	Zinc-containing alcohol dehydrogenase superfamily	Amino acid transport and metabolism
24871	NA	CRD_02275	Lysine 2,3-aminomutase YodO family protein	Amino acid transport and metabolism
25003	NA	CRD_02407	Probable GMC (Glucose-methanol-choline) oxidoreductase	Amino acid transport and metabolism
25056	NA	CRD_02460	Asparagine synthase	Amino acid transport and metabolism
18770	NA	CRD_00158	CDP-glucose-4,6-dehydratase	Carbohydrate transport and metabolism
18780	NA	CRD_00168	HpcH/HpaI aldolase/citrate lyase-Cytidylyltransferase family protein	Carbohydrate transport and metabolism
18782	NA	CRD_00170	Phosphoheptose isomerase	Carbohydrate transport and metabolism
24326	NA	CRD_01733	hypothetical protein	Carbohydrate transport and metabolism
25007	NA	CRD_02411	Xylose isomerase-like TIM barrel	Carbohydrate transport and metabolism
25009	NA	CRD_02413	Xylose isomerase-like TIM barrel	Carbohydrate transport and metabolism
25012	NA	CRD_02416	Glucan 1,4-alpha-glucosidase	Carbohydrate transport and metabolism
24426	NA	CRD_01832	ATP synthase B chain(Subunit I)	Cell cycle control, mitosis and meiosis
24999	NA	CRD_02403	Regulatory protein CII	Cell cycle control, mitosis and meiosis
18747	NA	CRD_00136	hypothetical protein	Cell motility
18759	NA	CRD_00147	Glycosyl transferase group 1, family protein	Cell wall/membrane biogenesis
18761	NA	CRD_00149	UDP-glucose/GDP-mannose dehydrogenase family protein	Cell wall/membrane biogenesis
18766	NA	CRD_00154	Glycosyl transferase, family 2	Cell wall/membrane biogenesis
18769	NA	CRD_00157	hypothetical protein	Cell wall/membrane biogenesis
18784	NA	CRD_00172	CMP-N-acetylneuraminic acid synthetase	Cell wall/membrane biogenesis
18962	NA	CRD_00348	Glycosyl transferase, group 1	Cell wall/membrane biogenesis
19266	NA	CRD_00648	Peptidoglycan-binding domain 1	Cell wall/membrane biogenesis
23381	NA	CRD_00792	Peptidoglycan-binding LysM	Cell wall/membrane biogenesis
23644	NA	CRD_01055	Glycosyl transferase, family 2	Cell wall/membrane biogenesis
23972	NA	CRD_01380	Cyanophycin synthetase	Cell wall/membrane biogenesis
24044	NA	CRD_01452	D-alanylalanine synthetase (EC 6.3.2.4)	Cell wall/membrane biogenesis
24870	NA	CRD_02274	D-ala D-ala ligase C-terminus	Cell wall/membrane biogenesis
25033	NA	CRD_02437	Glycosyltransferase family 2	Cell wall/membrane biogenesis
25034	NA	CRD_02438	Glycosyltransferase group 1	Cell wall/membrane biogenesis
25041	NA	CRD_02445	hypothetical protein	Cell wall/membrane biogenesis
25045	NA	CRD_02449	Glycosyl transferase	Cell wall/membrane biogenesis
25047	NA	CRD_02451	hypothetical protein	Cell wall/membrane biogenesis
25048	NA	CRD_02452	hypothetical protein	Cell wall/membrane biogenesis
25052	NA	CRD_02456	Glycosyl transferase, group 1	Cell wall/membrane biogenesis
25055	NA	CRD_02459	Glycosyltransferase	Cell wall/membrane biogenesis
25057	NA	CRD_02461	Glycosyl transferase, group 1	Cell wall/membrane biogenesis
19047	NA	CRD_00431	Dihydropteroate synthase	Coenzyme transport and metabolism
19264	NA	CRD_00646	Hydrogenobyrinic acid a,c-diamide cobaltochelatase	Coenzyme transport and metabolism
19265	NA	CRD_00647	Hydrogenobyrinic acid a,c-diamide cobaltochelatase	Coenzyme transport and metabolism
24753	NA	CRD_02157	sxtA	Coenzyme transport and metabolism
24874	NA	CRD_02278	Riboflavin-specific deaminase	Coenzyme transport and metabolism
24877	NA	CRD_02281	Pre-B cell enhancing factor	Coenzyme transport and metabolism
18656	NA	CRD_00045	Formate acetyltransferase	Energy production and conversion
19077	NA	CRD_00461	Amino acid-binding ACT	Energy production and conversion
19333	NA	CRD_00715	4Fe-4S ferredoxin, iron-sulfur binding	Energy production and conversion
19334	NA	CRD_00716	PBS lyase HEAT-like repeat	Energy production and conversion
19344	NA	CRD_00726	ABC transporter, substrate-binding protein, aliphatic sulphonates	Energy production and conversion
23669	NA	CRD_01080	hypothetical protein	Energy production and conversion
24155	NA	CRD_01563	conserved hypothetical protein	Energy production and conversion
24796	NA	CRD_02200	Nitroreductase	Energy production and conversion
18795	NA	CRD_00183	hypothetical protein	Function unknown
19245	NA	CRD_00627	Putative uncharacterized protein	Function unknown
23944	NA	CRD_01352	Plasmid stabilization system	Function unknown
24045	NA	CRD_01453	hypothetical protein	Function unknown
24738	NA	CRD_02142	sxtQ	Function unknown
24767	NA	CRD_02171	hypothetical protein	Function unknown
24863	NA	CRD_02267	hypothetical protein	Function unknown
25213	NA	CRD_02617	hypothetical protein	Function unknown
18653	NA	CRD_00042	WD repeat protein	General function prediction only
18779	NA	CRD_00167	Oxidoreductase family protein	General function prediction only
18860	NA	CRD_00246	hypothetical protein	General function prediction only
18928	NA	CRD_00314	HetF (Fragment)	General function prediction only
19056	NA	CRD_00440	PilT protein-like	General function prediction only
19057	NA	CRD_00441	hypothetical protein	General function prediction only
19076	NA	CRD_00460	Creatininase	General function prediction only
19191	NA	CRD_00574	hypothetical protein	General function prediction only
19261	NA	CRD_00643	GUN4-like	General function prediction only
19297	NA	CRD_00679	Beta-lactamase-like	General function prediction only
19325	NA	CRD_00707	hypothetical protein	General function prediction only
19351	NA	CRD_00733	Glutathione S-transferase-like	General function prediction only
23382	NA	CRD_00793	Peptidase M, neutral zinc metallopeptidases, zinc-binding site	General function prediction only
23512	NA	CRD_00923	hypothetical protein	General function prediction only
23753	NA	CRD_01161	hypothetical protein	General function prediction only
24263	NA	CRD_01670	hypothetical protein	General function prediction only
24805	NA	CRD_02209	hypothetical protein	General function prediction only
25270	NA	CRD_02674	conserved hypothetical protein	General function prediction only
25364	NA	CRD_02764	TPR repeat	General function prediction only
25505	NA	CRD_02905	MgtC/SapB transporter	General function prediction only
25639	NA	CRD_03039	Papain family cysteine protease	General function prediction only
24662	NA	CRD_02066	Phosphonate metabolism protein	Inorganic ion transport and catabolism
18722	NA	CRD_00111	Ion transport protein	Inorganic ion transport and metabolism
18950	NA	CRD_00336	Putative Nitrile hydratase activator (NhlE)	Inorganic ion transport and metabolism
18951	NA	CRD_00337	Putative Nitrile hydratase alpha subunit (NthA)	Inorganic ion transport and metabolism
18952	NA	CRD_00338	Putative Nitrile hydratase beta subunit (NthB) (Fragment)	Inorganic ion transport and metabolism
19153	NA	CRD_00537	Ferritin and Dps	Inorganic ion transport and metabolism
19296	NA	CRD_00678	Rhodanese-like	Inorganic ion transport and metabolism
19323	NA	CRD_00705	hypothetical protein	Inorganic ion transport and metabolism
19330	NA	CRD_00712	hypothetical protein	Inorganic ion transport and metabolism
23827	NA	CRD_01235	Probable ABC transporter permease protein	Inorganic ion transport and metabolism
23829	NA	CRD_01237	Perplasmic binding protein of ABC transporter	Inorganic ion transport and metabolism
24018	NA	CRD_01426	Ferric uptake regulator (FUR) family	Inorganic ion transport and metabolism
24032	NA	CRD_01440	Thiosulfate sulfurtransferase	Inorganic ion transport and metabolism
24669	NA	CRD_02073	Phosphonate metabolism protein	Inorganic ion transport and metabolism
24741	NA	CRD_02145	sxtT (Rieske (2Fe-2S) region)	Inorganic ion transport and metabolism
24749	NA	CRD_02153	sxtH (Rieske (2Fe-2S) region)	Inorganic ion transport and metabolism
25011	NA	CRD_02415	probable peroxidase	Inorganic ion transport and metabolism
24757	NA	CRD_02161	sxtD (Sterol desaturase-like)	Lipid transport and metabolism
19078	NA	CRD_00462	tRNA--hydroxylase	Nucleotide transport and metabolism
24754	NA	CRD_02158	sxtB (Cytidine deaminase)	Nucleotide transport and metabolism
24876	NA	CRD_02280	Bifunctional NMN adenylyltransferase/Nudix hydrolase	Nucleotide transport and metabolism
19012	NA	CRD_00397	Thioredoxin reductase	Posttranslational modification, protein turnover, chaperones
19226	NA	CRD_00608	ADP-ribosylation/Crystallin J1	Posttranslational modification, protein turnover, chaperones
19332	NA	CRD_00714	Fumarate reductase/succinate dehydrogenase flavoprotein-like	Posttranslational modification, protein turnover, chaperones
23383	NA	CRD_00794	Heat shock protein DnaJ-like	Posttranslational modification, protein turnover, chaperones
23384	NA	CRD_00795	conserved hypothetical protein	Posttranslational modification, protein turnover, chaperones
24393	NA	CRD_01800	Zn-dependent protease with chaperone function	Posttranslational modification, protein turnover, chaperones
24745	NA	CRD_02149	sxtSUL (Putative sulfotransferase protein)	Posttranslational modification, protein turnover, chaperones
24748	NA	CRD_02152	sxtI (Putative carbamoyltransferase)	Posttranslational modification, protein turnover, chaperones
25059	NA	CRD_02463	Carbamoyltransferase	Posttranslational modification, protein turnover, chaperones
25460	NA	CRD_02860	AAA ATPase, central region	Posttranslational modification, protein turnover, chaperones
19041	NA	CRD_00425	Transposase	Replication, recombination and repair
19045	NA	CRD_00429	hypothetical protein	Replication, recombination and repair
19244	NA	CRD_00626	hypothetical protein	Replication, recombination and repair
19246	NA	CRD_00628	Transposase OrfB	Replication, recombination and repair
19262	NA	CRD_00644	ATPase-like	Replication, recombination and repair
19277	NA	CRD_00659	DNA modification methyltransferase-related protein	Replication, recombination and repair
19319	NA	CRD_00701	Putative type II DNA modification enzyme	Replication, recombination and repair
19380	NA	CRD_00762	CRISPR-associated helicase Cas3	Replication, recombination and repair
23396	NA	CRD_00807	ATPase involved in DNA repair	Replication, recombination and repair
23624	NA	CRD_01035	hypothetical protein	Replication, recombination and repair
23732	NA	CRD_01140	Putative transposase	Replication, recombination and repair
23997	NA	CRD_01405	Res	Replication, recombination and repair
24211	NA	CRD_01619	Helicase-like protein	Replication, recombination and repair
24264	NA	CRD_01671	DNA helicase II	Replication, recombination and repair
24302	NA	CRD_01709	C-5 cytosine-specific DNA methylase	Replication, recombination and repair
24368	NA	CRD_01775	hypothetical protein	Replication, recombination and repair
24801	NA	CRD_02205	hypothetical protein	Replication, recombination and repair
25001	NA	CRD_02405	Putative transposase	Replication, recombination and repair
25392	NA	CRD_02792	Putative resolvase	Replication, recombination and repair
18763	NA	CRD_00151	Probable methyltransferase	Secondary metabolites biosynthesis, transport and catabolism
18771	NA	CRD_00159	Probable methyltransferase	Secondary metabolites biosynthesis, transport and catabolism
18773	NA	CRD_00161	Probable Methyltransferase	Secondary metabolites biosynthesis, transport and catabolism
18785	NA	CRD_00173	Probable Methyltransferase	Secondary metabolites biosynthesis, transport and catabolism
19313	NA	CRD_00695	hypothetical protein	Secondary metabolites biosynthesis, transport and catabolism
24126	NA	CRD_01534	hypothetical protein	Secondary metabolites biosynthesis, transport and catabolism
24742	NA	CRD_02146	sxtU (Short-chain dehydrogenase/reductase SDR)	Secondary metabolites biosynthesis, transport and catabolism
24743	NA	CRD_02147	sxtM (NorM)	Secondary metabolites biosynthesis, transport and catabolism
24751	NA	CRD_02155	sxtF (NorM)	Secondary metabolites biosynthesis, transport and catabolism
25046	NA	CRD_02450	Methyltransferase type 11 [Precursor]	Secondary metabolites biosynthesis, transport and catabolism
25058	NA	CRD_02462	Methyltransferase domain protein	Secondary metabolites biosynthesis, transport and catabolism
18646	NA	CRD_00037	Serine/Threonine protein kinase	Signal transduction mechanisms
19225	NA	CRD_00607	Tellurium resistance protein	Signal transduction mechanisms
23842	NA	CRD_01250	hypothetical protein	Signal transduction mechanisms
24113	NA	CRD_01521	Adaptive-response sensory-kinase sasA	Signal transduction mechanisms
25159	NA	CRD_02563	hypothetical protein	Signal transduction mechanisms
18617	NA	CRD_00008	hypothetical protein	Transcription
19298	NA	CRD_00680	Transcriptional Regulator, ArsR family	Transcription
19384	NA	CRD_00766	hypothetical protein CYA_0736	Transcription
19321	NA	CRD_00703	Superfamily II DNA/RNA helicases, SNF2 family	Transcription, Replication, recombination and repair
18741	NA	CRD_00130	conserved hypothetical protein	Translation
25403	NA	CRD_02803	Ribosomal protein L34	Translation
18616	NA	CRD_00007	hypothetical protein	Unclassified
18642	NA	CRD_00033	hypothetical protein	Unclassified
18650	NA	CRD_00039	hypothetical protein	Unclassified
18651	NA	CRD_00040	hypothetical protein	Unclassified
18652	NA	CRD_00041	hypothetical protein	Unclassified
18664	NA	CRD_00053	hypothetical protein	Unclassified
18701	NA	CRD_00090	hypothetical protein	Unclassified
18710	NA	CRD_00099	hypothetical protein	Unclassified
18712	NA	CRD_00101	hypothetical protein	Unclassified
18720	NA	CRD_00109	hypothetical protein	Unclassified
18733	NA	CRD_00122	hypothetical protein	Unclassified
18754	NA	CRD_00143	hypothetical protein	Unclassified
18755	NA	CRD_00144	hypothetical protein	Unclassified
18760	NA	CRD_00148	hypothetical protein	Unclassified
18764	NA	CRD_00152	hypothetical protein	Unclassified
18772	NA	CRD_00160	hypothetical protein	Unclassified
18775	NA	CRD_00163	hypothetical protein	Unclassified
18783	NA	CRD_00171	hypothetical protein	Unclassified
18787	NA	CRD_00175	hypothetical protein	Unclassified
18794	NA	CRD_00182	hypothetical protein	Unclassified
18796	NA	CRD_00184	hypothetical protein	Unclassified
18797	NA	CRD_00185	hypothetical protein	Unclassified
18843	NA	CRD_00229	hypothetical protein	Unclassified
18855	NA	CRD_00241	hypothetical protein	Unclassified
18873	NA	CRD_00259	Putative uncharacterized protein	Unclassified
18930	NA	CRD_00316	hypothetical protein	Unclassified
18940	NA	CRD_00326	hypothetical protein	Unclassified
18943	NA	CRD_00329	hypothetical protein	Unclassified
18948	NA	CRD_00334	hypothetical protein	Unclassified
18955	NA	CRD_00341	hypothetical protein	Unclassified
18971	NA	CRD_00356	hypothetical protein	Unclassified
18972	NA	CRD_00357	hypothetical protein	Unclassified
18973	NA	CRD_00358	hypothetical protein	Unclassified
19000	NA	CRD_00385	hypothetical protein	Unclassified
19015	NA	CRD_00400	hypothetical protein	Unclassified
19036	NA	CRD_00420	hypothetical protein	Unclassified
19043	NA	CRD_00427	hypothetical protein	Unclassified
19049	NA	CRD_00433	Putative uncharacterized protein	Unclassified
19119	NA	CRD_00503	hypothetical protein	Unclassified
19135	NA	CRD_00519	hypothetical protein	Unclassified
19136	NA	CRD_00520	hypothetical protein	Unclassified
19137	NA	CRD_00521	hypothetical protein	Unclassified
19138	NA	CRD_00522	hypothetical protein	Unclassified
19139	NA	CRD_00523	hypothetical protein	Unclassified
19140	NA	CRD_00524	hypothetical protein	Unclassified
19143	NA	CRD_00527	hypothetical protein	Unclassified
19145	NA	CRD_00529	hypothetical protein	Unclassified
19157	NA	CRD_00541	hypothetical protein	Unclassified
19186	NA	CRD_00569	hypothetical protein	Unclassified
19187	NA	CRD_00570	hypothetical protein	Unclassified
19188	NA	CRD_00571	Putative uncharacterized protein	Unclassified
19189	NA	CRD_00572	Putative uncharacterized protein	Unclassified
19190	NA	CRD_00573	hypothetical protein	Unclassified
19197	NA	CRD_00579	hypothetical protein	Unclassified
19219	NA	CRD_00601	conserved hypothetical protein	Unclassified
19220	NA	CRD_00602	hypothetical protein	Unclassified
19221	NA	CRD_00603	hypothetical protein	Unclassified
19224	NA	CRD_00606	hypothetical protein	Unclassified
19227	NA	CRD_00609	hypothetical protein	Unclassified
19229	NA	CRD_00611	hypothetical protein	Unclassified
19236	NA	CRD_00618	hypothetical protein	Unclassified
19237	NA	CRD_00619	hypothetical protein	Unclassified
19238	NA	CRD_00620	hypothetical protein	Unclassified
19263	NA	CRD_00645	hypothetical protein	Unclassified
19308	NA	CRD_00690	hypothetical protein	Unclassified
19311	NA	CRD_00693	hypothetical protein	Unclassified
19312	NA	CRD_00694	hypothetical protein	Unclassified
19315	NA	CRD_00697	hypothetical protein	Unclassified
19324	NA	CRD_00706	hypothetical protein	Unclassified
19379	NA	CRD_00761	hypothetical protein	Unclassified
19381	NA	CRD_00763	hypothetical protein	Unclassified
19382	NA	CRD_00764	hypothetical protein	Unclassified
19383	NA	CRD_00765	conserved hypothetical protein	Unclassified
19385	NA	CRD_00767	hypothetical protein	Unclassified
19403	NA	CRD_00785	hypothetical protein	Unclassified
19404	NA	CRD_00786	Putative uncharacterized protein	Unclassified
19407	NA	CRD_00789	hypothetical protein	Unclassified
23378	NA	CRD_00790	hypothetical protein	Unclassified
23391	NA	CRD_00802	hypothetical protein	Unclassified
23398	NA	CRD_00809	hypothetical protein	Unclassified
23430	NA	CRD_00841	hypothetical protein	Unclassified
23444	NA	CRD_00855	hypothetical protein	Unclassified
23445	NA	CRD_00856	hypothetical protein	Unclassified
23449	NA	CRD_00860	hypothetical protein	Unclassified
23454	NA	CRD_00865	hypothetical protein slr7092	Unclassified
23456	NA	CRD_00867	hypothetical protein	Unclassified
23494	NA	CRD_00905	hypothetical protein	Unclassified
23496	NA	CRD_00907	hypothetical protein	Unclassified
23514	NA	CRD_00925	hypothetical protein	Unclassified
23528	NA	CRD_00939	conserved hypothetical protein	Unclassified
23555	NA	CRD_00966	intergenic region, no hypothetical protein	Unclassified
23584	NA	CRD_00995	hypothetical protein	Unclassified
23585	NA	CRD_00996	hypothetical protein	Unclassified
23617	NA	CRD_01028	hypothetical protein	Unclassified
23618	NA	CRD_01029	hypothetical protein	Unclassified
23619	NA	CRD_01030	hypothetical protein	Unclassified
23622	NA	CRD_01033	hypothetical protein	Unclassified
23623	NA	CRD_01034	hypothetical protein	Unclassified
23643	NA	CRD_01054	hypothetical protein	Unclassified
23676	NA	CRD_01087	hypothetical protein	Unclassified
23696	NA	CRD_01107	hypothetical protein	Unclassified
23700	NA	CRD_01111	hypothetical protein	Unclassified
23711	NA	CRD_01122	hypothetical protein	Unclassified
23712	NA	CRD_01123	hypothetical protein	Unclassified
23729	NA	CRD_01137	hypothetical protein	Unclassified
23752	NA	CRD_01160	hypothetical protein	Unclassified
23811	NA	CRD_01219	hypothetical protein	Unclassified
23830	NA	CRD_01238	hypothetical protein	Unclassified
23833	NA	CRD_01241	hypothetical protein	Unclassified
23852	NA	CRD_01260	conserved hypothetical protein	Unclassified
23873	NA	CRD_01281	hypothetical protein	Unclassified
23877	NA	CRD_01285	hypothetical protein	Unclassified
23881	NA	CRD_01289	hypothetical protein	Unclassified
23920	NA	CRD_01328	hypothetical protein	Unclassified
23931	NA	CRD_01339	hypothetical protein	Unclassified
23943	NA	CRD_01351	hypothetical protein	Unclassified
23945	NA	CRD_01353	Protein of unknown function DUF820	Unclassified
23946	NA	CRD_01354	hypothetical protein	Unclassified
23947	NA	CRD_01355	hypothetical protein	Unclassified
24028	NA	CRD_01436	hypothetical protein	Unclassified
24034	NA	CRD_01442	Putative uncharacterized protein	Unclassified
24057	NA	CRD_01465	hypothetical protein	Unclassified
24070	NA	CRD_01478	hypothetical protein	Unclassified
24127	NA	CRD_01535	hypothetical protein	Unclassified
24135	NA	CRD_01543	hypothetical protein	Unclassified
24154	NA	CRD_01562	conserved hypothetical protein	Unclassified
24167	NA	CRD_01575	hypothetical protein	Unclassified
24185	NA	CRD_01593	hypothetical protein	Unclassified
24212	NA	CRD_01620	hypothetical protein	Unclassified
24239	NA	CRD_01647	conserved hypothetical protein	Unclassified
24242	NA	CRD_01650	hypothetical protein	Unclassified
24245	NA	CRD_01652	Conserved hypothetical protein	Unclassified
24251	NA	CRD_01658	hypothetical protein	Unclassified
24262	NA	CRD_01669	unnamed protein product	Unclassified
24300	NA	CRD_01707	hypothetical protein	Unclassified
24327	NA	CRD_01734	hypothetical protein	Unclassified
24337	NA	CRD_01744	hypothetical protein	Unclassified
24344	NA	CRD_01751	hypothetical protein	Unclassified
24349	NA	CRD_01756	hypothetical protein	Unclassified
24356	NA	CRD_01763	hypothetical protein	Unclassified
24359	NA	CRD_01766	hypothetical protein	Unclassified
24362	NA	CRD_01769	hypothetical protein	Unclassified
24363	NA	CRD_01770	hypothetical protein	Unclassified
24366	NA	CRD_01773	hypothetical protein	Unclassified
24367	NA	CRD_01774	Putative uncharacterized protein	Unclassified
24403	NA	CRD_01810	hypothetical protein	Unclassified
24410	NA	CRD_01817	hypothetical protein	Unclassified
24427	NA	CRD_01833	hypothetical protein	Unclassified
24428	NA	CRD_01834	hypothetical protein	Unclassified
24429	NA	CRD_01835	hypothetical protein	Unclassified
24430	NA	CRD_01836	hypothetical protein	Unclassified
24542	NA	CRD_01946	hypothetical protein	Unclassified
24547	NA	CRD_01951	hypothetical protein	Unclassified
24548	NA	CRD_01952	hypothetical protein	Unclassified
24565	NA	CRD_01969	hypothetical protein	Unclassified
24566	NA	CRD_01970	hypothetical protein	Unclassified
24590	NA	CRD_01994	hypothetical protein	Unclassified
24597	NA	CRD_02001	hypothetical protein	Unclassified
24604	NA	CRD_02008	hypothetical protein	Unclassified
24610	NA	CRD_02014	hypothetical protein	Unclassified
24611	NA	CRD_02015	hypothetical protein	Unclassified
24632	NA	CRD_02036	hypothetical protein	Unclassified
24657	NA	CRD_02061	hypothetical protein	Unclassified
24658	NA	CRD_02062	hypothetical protein	Unclassified
24659	NA	CRD_02063	hypothetical protein	Unclassified
24660	NA	CRD_02064	hypothetical protein	Unclassified
24690	NA	CRD_02094	hypothetical protein	Unclassified
24718	NA	CRD_02122	hypothetical protein	Unclassified
24735	NA	CRD_02139	hypothetical protein	Unclassified
24737	NA	CRD_02141	sxtP (Integrins alpha chain (fragment))	Unclassified
24739	NA	CRD_02143	sxtR	Unclassified
24740	NA	CRD_02144	sxtS (Phytanoyl-CoA dioxygenase family protein)	Unclassified
24746	NA	CRD_02150	sxtL	Unclassified
24747	NA	CRD_02151	sxtJ	Unclassified
24752	NA	CRD_02156	sxtE	Unclassified
24755	sxtC	CRD_02159	hypothetical protein	Unclassified
24756	NA	CRD_02160	hypothetical protein	Unclassified
24758	NA	CRD_02162	hypothetical protein	Unclassified
24769	NA	CRD_02173	hypothetical protein	Unclassified
24802	NA	CRD_02206	hypothetical protein	Unclassified
24803	NA	CRD_02207	Putative uncharacterized protein	Unclassified
24804	NA	CRD_02208	hypothetical protein	Unclassified
24838	NA	CRD_02242	hypothetical protein	Unclassified
24858	NA	CRD_02262	hypothetical protein	Unclassified
24861	NA	CRD_02265	hypothetical protein	Unclassified
24866	NA	CRD_02270	hypothetical protein	Unclassified
24868	NA	CRD_02272	hypothetical protein	Unclassified
24872	NA	CRD_02276	Possible abortive infection phage resistance protein	Unclassified
24941	NA	CRD_02345	hypothetical protein	Unclassified
24973	NA	CRD_02377	hypothetical protein	Unclassified
24978	NA	CRD_02382	hypothetical protein	Unclassified
24990	NA	CRD_02394	hypothetical protein	Unclassified
25000	NA	CRD_02404	hypothetical protein	Unclassified
25004	NA	CRD_02408	conserved hypothetical protein	Unclassified
25005	NA	CRD_02409	conserved hypothetical protein	Unclassified
25008	NA	CRD_02412	hypothetical protein	Unclassified
25010	NA	CRD_02414	conserved hypothetical protein	Unclassified
25013	NA	CRD_02417	hypothetical protein	Unclassified
25014	NA	CRD_02418	hypothetical protein	Unclassified
25018	NA	CRD_02422	conserved hypothetical protein	Unclassified
25025	NA	CRD_02429	hypothetical protein	Unclassified
25037	NA	CRD_02441	conserved hypothetical protein	Unclassified
25038	NA	CRD_02442	hypothetical protein	Unclassified
25039	NA	CRD_02443	hypothetical protein	Unclassified
25042	NA	CRD_02446	hypothetical protein	Unclassified
25044	NA	CRD_02448	hypothetical protein	Unclassified
25049	NA	CRD_02453	hypothetical protein	Unclassified
25050	NA	CRD_02454	hypothetical protein	Unclassified
25051	NA	CRD_02455	hypothetical protein	Unclassified
25053	NA	CRD_02457	hypothetical protein	Unclassified
25054	NA	CRD_02458	hypothetical protein	Unclassified
25069	NA	CRD_02473	hypothetical protein	Unclassified
25076	NA	CRD_02480	hypothetical protein	Unclassified
25087	NA	CRD_02491	hypothetical protein	Unclassified
25108	NA	CRD_02512	hypothetical protein	Unclassified
25111	NA	CRD_02515	hypothetical protein	Unclassified
25115	NA	CRD_02519	hypothetical protein	Unclassified
25195	NA	CRD_02599	hypothetical protein	Unclassified
25196	NA	CRD_02600	hypothetical protein	Unclassified
25244	NA	CRD_02648	hypothetical protein	Unclassified
25266	NA	CRD_02670	Ribosomal protein S32	Unclassified
25278	NA	CRD_02682	hypothetical protein	Unclassified
25307	NA	CRD_02707	hypothetical protein	Unclassified
25377	NA	CRD_02777	hypothetical protein	Unclassified
25381	NA	CRD_02781	hypothetical protein	Unclassified
25390	NA	CRD_02790	hypothetical protein	Unclassified
25391	NA	CRD_02791	hypothetical protein	Unclassified
25428	NA	CRD_02828	hypothetical protein	Unclassified
25453	NA	CRD_02853	hypothetical protein	Unclassified
25457	NA	CRD_02857	hypothetical protein	Unclassified
25517	NA	CRD_02917	hypothetical protein	Unclassified
25544	NA	CRD_02944	hypothetical protein	Unclassified
25560	NA	CRD_02960	hypothetical protein	Unclassified
25599	NA	CRD_02999	hypothetical protein	Unclassified
25600	NA	CRD_03000	hypothetical protein	Unclassified
25627	NA	CRD_03027	hypothetical protein	Unclassified
25628	NA	CRD_03028	hypothetical protein	Unclassified
