# Supplementary material for: The Smallest Known Genomes of Multicellular and Toxic Cyanobacteria: Comparison, Minimal Gene Sets for Linked Traits and the Evolutionary Implications
Source: PLoS One. 2010 Feb 16;5(2):e9235. doi: 10.1371/journal.pone.0009235 (PMC2821919; doi:10.1371/journal.pone.0009235)
Supplement: Table S3 — Genes common to all heterocystous cyanobacteria (0.06 MB XLS) [file pone.0009235.s010.xls]

## Sheet: Supplementary table 3
Core genes of heterocystous cyanobacteria
Npun	gene		Gene product/Description	Anab	D9	CS-505	Additionally in
186680555			Conserved hypothetical protein	all0292
186680758	uvsE		Putative UV damage endonuclease	alr1263			also in Cyanothece
186680792			Conserved hypothetical protein	all2089
186680851			Conserved hypothetical protein	alr5049		CRC_00693	also in Microcoleus
186680874		core set	Conserved hypothetical protein	alr2522		CRC_02153
186680878			Luciferase-alpha subunit	alr2526			also in Microcoleus
186680902			Conserved hypothetical protein	all1395
186680978			Conserved hypothetical protein	asr5071			also in Cyanothece
186680996			Conserved hypothetical protein	asr1135			also in Cyanothece
186680997			Conserved hypothetical protein	alr1136			also in Cyanothece
186681016		core set	Hypothetical protein	alr2374	CRD_01061	CRC_00165
186681023		core set	Helix-turn-helix protein, CopG	asl2383	CRD_02619	CRC_01078
186681035			Conserved hypothetical protein	alr1874			also in Microcoleus
186681057			Conserved hypothetical protein	all2003			also in Cyanothece
186681060			Conserved hypothetical protein	all2006			also in Microcoleus
186681102		core set	1-aminocyclopropane-1-carboxylate deaminase	alr4447	CRD_01174	CRC_02738
186681116			Hypothetical protein	alr4788
186681118			Conserved hypothetical protein	asr2468
186681199			Conserved hypothetical protein	alr0203
186681241		core set	Hypothetical protein	asl4743	CRD_01363	CRC_02141
186681278		core set	Conserved hypothetical protein	alr1810	CRD_01312	CRC_00919
186681328			Conserved hypothetical protein	all3675			also in Cyanothece
186681387			Conserved hypothetical protein	alr3917
186681471			Conserved hypothetical protein	asl0842
186681509			Conserved hypothetical protein	all0313
186681514			Conserved hypothetical protein	all4523			also in Cyanothece
186681542			Sugar transferase	alr2834
186681601			Conserved hypothetical protein	all4117			also in Microcoleus
186681647		core set	Conserved hypothetical protein	alr3720	CRD_01986	CRC_01264
186681672		core set	Conserved hypothetical protein	alr1148	CRD_01642	CRC_02705
186681673		core set	Conserved hypothetical protein	alr1147	CRD_01640	CRC_00688
186681674		core set	Hypothetical protein	alr1146	CRD_01639	CRC_00689
186681676			Cyclase family protein	alr3769
186681698	fraC		Filament integrity protein	alr2392	CRD_02003	CRC_01281	also in Microcoleus
186681703			Conserved hypothetical protein	all4109	CRD_02284	CRC_02809	also in Microcoleus
186681759		core set	Conserved hypothetical protein	alr1137	CRD_00125	CRC_03022
186681774			Conserved hypothetical protein	all1747	CRD_01260
186681838			Conserved hypothetical protein	alr3215
186681844			Hypothetical protein	asr0461
186681845			Conserved hypothetical protein	asr0460
186681954		core set	Conserved hypothetical protein	asr1734	CRD_02898	CRC_01342
186682007		core set	Conserved hypothetical protein	alr3203	CRD_02852	CRC_01059
186682030		core set	Hypothetical protein	asl4262	CRD_02023	CRC_01410
186682039			Conserved hypothetical protein	all0002
186682043			Conserved hypothetical protein	alr2366
186682048			Hypothetical protein	asr5071			also in Cyanothece
186682105		core set	Helix-turn-helix protein, CopG	asl2383	CRD_02619	CRC_01078
186682113			Conserved hypothetical protein	all1747	CRD_01260
186682122			Photosystem I reaction center subunit X-like protein	alr5290			also in Cyanothece
186682123			Hypothetical protein	asr5289	CRD_03012	CRC_01980	also in Microcoleus
186682229			Hypothetical protein	asl0572			also in Cyanothece
186682244		core set	Conserved hypothetical protein	asl0095	CRD_02289	CRC_02804
186682307			Conserved hypothetical protein	asl4098
186682411			Putative PAS/PAC sensor protein	alr4564			also in Cyanothece
186682655			Conserved hypothetical protein	asr1775
186682707			Conserved hypothetical protein	alr4684
186682730			Conserved hypothetical protein	alr4637	CRD_00110	CRC_03009	also in Cyanothece
186682796			Conserved hypothetical protein	asr1017			also in Microcoleus
186682808			Peptidoglycan-binding domain 1	all1861	CRD_00648	CRC_00907	also in microcoleus
186682844			Conserved hypothetical protein	alr3910
186682933			Hypothetical protein	alr3959
186683010			Conserved hypothetical protein	asr1005			also in Microcoleus
186683051			Conserved hypothetical protein	all1835	CRD_02684	CRC_01899	also in Microcoleus
186683059			Conserved hypothetical protein	asr0855
186683150			Allergen V5/Tpx-1 family protein	all1882
186683160			Conserved hypothetical protein	alr3554
186683173			Conserved hypothetical protein	alr5121			also in Microcoleus
186683199			RNA 3'-terminal-phosphate cyclase	alr1901			also in Cyanothece
186683230		core set	NHL repeat containing protein	all2038	CRD_02089	CRC_01561
186683316			Conserved hypothetical protein	all1835	CRD_02684	CRC_01899	also in Microcoleus
186683436			Conserved hypothetical protein	asr1775
186683449		core set	Conserved hypothetical protein	all0721		CRC_00635
186683510			Conserved hypothetical protein	all0467			also in Cyanothece
186683616		core set	Conserved hypothetical protein	asr1328	CRD_01989	CRC_01267
186683685			Conserved hypothetical protein	all2099
186683691			CheB methylesterase	all1847			also in Cyanothece
186683794		core set	Protein of unknown function DUF326	alr3008	CRD_01485	CRC_01764
186683840			GCN5-related N-acetyltransferase	all3024
186683952		core set	Conserved hypothetical protein	asr1289	CRD_02699	CRC_00615
186683970			Conserved hypothetical protein	asl1749
186683994	psaJ		Photosystem I reaction center subunit IX	asl0108	CRD_00971	CRC_00266	also in Microcoleus
186684053			Conserved hypothetical protein	asr1048
186684188		core set	Conserved hypothetical protein	all3520	CRD_00410	CRC_00339
186684222			ChaB, Putative cation transport regulator family protein	asl3264			also in Cyanothece
186684243			Conserved hypothetical protein	alr3445			also in Cyanothece
186684261			Hypothetical protein	alr0377	CRD_00063	CRC_01792	also in Cyanothece
186684316			Two component regulator propeller domain protein	all1523			also in Microcoleus
186684352			Conserved hypothetical protein	all2059			also in Cyanothece
186684373			Hypothetical protein	asl4317	CRD_01861	CRC_03487	also in Cyanothece
186684378			Conserved hypothetical protein	all0470			also in Cyanothece
186684380			Conserved hypothetical protein	all0468			also in Cyanothece
186684383			Conserved hypothetical protein	all0465			also in Cyanothece
186684385			Conserved hypothetical protein	all0463			also in Cyanothece
186684386			Conserved hypothetical protein	asr1661
186684387			Conserved hypothetical protein	asr1662
186684441			Conserved hypothetical protein	all0899			also in Cyanothece
186684544		core set	Conserved hypothetical protein	asr0482	CRD_01208	CRC_01941
186684565		core set	Conserved hypothetical protein	alr0145	CRD_01169	CRC_02743
186684585		core set	Conserved hypothetical protein	all5090	CRD_02656	CRC_00187
186684610			Conserved hypothetical protein	alr4534	CRD_00803	CRC_00055
186684630			Conserved hypothetical protein	asl2299
186684688			Conserved hypothetical protein	alr3091			also in Cyanothece
186684730			Conserved hypothetical protein	alr2775
186685015			Conserved hypothetical protein	all2548
186685048			Conserved hypothetical protein	alr5030			also in Cyanothece
186685093	pbsY	core set	Photosystem II protein Y	asr1025	CRD_01818	CRC_00414
186685161			Conserved hypothetical protein	all2992			also in Cyanothece
186685171			Phospholipid/glycerol acyltransferase	alr0790
186685196			Conserved hypothetical protein	alr1347		CRC_00693	also in Microcoleus
186685210			Conserved hypothetical protein	all4782
186685255			Conserved hypothetical protein	all3669			also in Cyanothece
186685282			Conserved hypothetical protein	all4073
186685366		core set	Helix-turn-helix protein, CopG	asl2383	CRD_02619	CRC_01078
186685367		core set	Helix-turn-helix protein, CopG	asl2383	CRD_02619	CRC_01078
186685373		core set	Conserved hypothetical protein	all5273	CRD_01661	CRC_02274
186685431			Conserved hypothetical protein	alr3565
186685438			Conserved hypothetical protein	asr3250
186685512			Conserved hypothetical protein	asl4862	CRD_02119
186685514		core set	Conserved hypothetical protein	asl4860		CRC_01591
186685662		core set	Conserved hypothetical protein	alr5005	CRD_00222	CRC_00814
186685667			Conserved hypothetical protein	alr3175	CRD_01561	CRC_00120	also in Microcoleus
186685735		core set	Conserved hypothetical protein	all1814		CRC_01399
186685768			Hypothetical protein	asl0176
186685816		core set	Conserved hypothetical protein	asr3834	CRD_02997	CRC_00582
186685823		core set	PT repeat-containing protein	all3826	CRD_01148	CRC_03071
186685854		core set	Phosphonate ABC transport phosphonate binding component	all2358	CRD_01320	CRC_02624
186685877		core set	Hypothetical protein	asl3888	CRD_00478	CRC_01006
186685907			Conserved hypothetical protein	all0307
186686151			Protein of unknown function, nitrogen fixation	asl1111
186686191	cbiQ		Cobalt transport protein	alr3948	CRD_01052	CRC_03447	also in Cyanothece
186686193		core set	Conserved hypothetical protein	all1252		CRC_03449
186686271			Conserved hypothetical protein	alr0892
186686300		core set	Conserved hypothetical protein	alr4259	CRD_01358	CRC_02136
186686340			Conserved hypothetical protein	asr1775	CRD_03026	CRC_00392
186686409		core set	Conserved hypothetical protein	asl4565	CRD_01074	CRC_02818
186686432			Conserved hypothetical protein	all3604	CRD_01574	CRC_00131	also in Microcoleus
186686506			Putative ammonia monooxygenase	alr3248			also in Cyanothece
186686516			Hypothetical protein	alr4224
186686544		core set	Pyridoxamine 5'-phosphate oxidase-related, FMN- binding	alr5027	CRD_00774	CRC_00683
186686561			Conserved hypothetical protein	all5025			also in Microcoleus
186686575			Pyridoxamine 5'-phosphate oxidase-related, FMN-binding	alr3246
186686620			Conserved hypothetical protein	alr0198			also in Cyanothece
186686629	patN	core set	Heterocyst differentiation related protein	alr4812	CRD_01874	CRC_03501
186686632			Conserved hypothetical protein	all0979
186686680			Hypothetical protein	all0466			also in Cyanothece
186686778			Hypothetical protein	all0466			also in Cyanothece
186687193			Conserved hypothetical protein	asr1775
186687209			Conserved hypothetical protein	all0470			also in Cyanothece
186687215			Conserved hypothetical protein	all0463			also in Cyanothece
